# Supplementary material for: Population-genetic properties of differentiated copy number variations in cattle
Source: Sci Rep. 2016 Mar 23;6:23161. doi: 10.1038/srep23161 (PMC4804293; doi:10.1038/srep23161)
Supplement: Supplementary Table S1 [file srep23161-s2.xls]

## Sheet: Copy Number State Counts - 3 St
Population-genetic properties of differentiated copy number variations in cattle
Lingyang Xu1,2,5, Yali Hou3,5, Derek M. Bickhart1,Yang Zhou1,4, El Hamidi abdel Hay1, Jiuzhou Song2, Tad S. Sonstegard1,*, Curtis P. Van Tassell1 and George E. Liu1,†
Marker	Chromosome	Position	dbSNP Strand	Strand Versus dbSNP	Observed	GenTrain Score	Strand	Marker Mean	Num 3 State Loss	Num 3 State Neutral	Num 3 State Gain	|3 State Pos Threshold - Mean|	|Mean - 3 State Neg Threshold|		Columns	Chromosome Name	Start Position	End Position	Segment Mean	Length (bp)	Start Index	End Index	Start Marker	End Marker	# Markers
BovineHD0100000005	1	16947	A/C	same	A/C	0.5175	TOP	-0.00418827	0	300	0	0.304188	0.295812		WG0096834-DNAB11_5002321	1	16947	10437477	0.017101	10420531	1	3289	BovineHD0100000005	BovineHD0100003344	3289
BovineHD0100003345	1	10443049	T/G	same	T/G	0.8799	BOT	-0.00777825	0	300	0	0.307778	0.292222		WG0096834-DNAB11_5002321	1	10443049	42218931	0.0287346	31775883	3290	12075	BovineHD0100003345	BovineHD0100012065	8786
BovineHD0100012066	1	42224589	A/G	reverse	T/C	0.8493	BOT	-0.77136	85	215	0	1.07136	0.47136		WG0096834-DNAB11_5002321	1	42224589	42230085	0.121389	5497	12076	12078	BovineHD0100012066	BovineHD0100012067	3
BovineHD0100012068	1	42236147	A/G	reverse	T/C	0.8484	BOT	-0.00564581	0	300	0	0.305646	0.294354		WG0096834-DNAB11_5002321	1	42236147	83212365	0.0154116	40976219	12079	23927	BovineHD0100012068	ARS-BFGL-NGS-64298	11849
BovineHD0100023862	1	83218713	T/C	reverse	A/G	0.8242	TOP	-0.86331	75	225	0	1.16331	0.56331		WG0096834-DNAB11_5002321	1	83218713	83238102	-0.00839214	19390	23928	23932	BovineHD0100023862	BovineHD0100023866	5
BovineHD0100023867	1	83242738	A/C	same	A/C	0.9058	TOP	-0.00505989	0	300	0	0.30506	0.29494		WG0096834-DNAB11_5002321	1	83242738	93716184	0.0221992	10473447	23933	26676	BovineHD0100023867	BovineHD0100026592	2744
BovineHD0100047110	1	93730576	A/C	reverse	T/G	0.8404	BOT	-2.15734	157	131	12	2.45734	1.85734		WG0096834-DNAB11_5002321	1	93730576	93819471	-3.55874	88896	26677	26686	BovineHD0100047110	BovineHD0100026605	10
BovineHD0100026607	1	93839245	A/C	same	A/C	0.8079	TOP	-0.00591512	0	300	0	0.305915	0.294085		WG0096834-DNAB11_5002321	1	93839245	124136210	0.0211839	30296966	26687	35295	BovineHD0100026607	BovineHD0100047208	8609
BovineHD0100035049	1	124142939	A/G	reverse	T/C	0.8053	BOT	-1.58249	180	114	6	1.88249	1.28249		WG0096834-DNAB11_5002321	1	124142939	124153831	-2.64383	10893	35296	35298	BovineHD0100035049	BovineHD0100035051	3
BovineHD0100035052	1	124154577	T/C	same	T/C	0.8906	BOT	-0.00979166	0	300	0	0.309792	0.290208		WG0096834-DNAB11_5002321	1	124154577	130623339	0.018316	6468763	35299	37184	BovineHD0100035052	BovineHD0100037129	1886
BovineHD0100037130	1	130623810	A/G	reverse	T/C	0.8787	BOT	-0.493478	56	244	0	0.793478	0.193478		WG0096834-DNAB11_5002321	1	130623810	130626113	0.0635862	2304	37185	37187	BovineHD0100037130	BovineHD0100037132	3
BovineHD0100037133	1	130626858	A/G	reverse	T/C	0.8189	BOT	-0.00399477	0	300	0	0.303995	0.296005		WG0096834-DNAB11_5002321	1	130626858	158322647	0.0170877	27695790	37188	46495	BovineHD0100037133	BovineHD0100046650	9308
BovineHD0200000001	2	6889	T/G	same	T/G	0.8314	BOT	0.00140748	2	298	0	0.298593	0.301407		WG0096834-DNAB11_5002321	2	6889	116567	0.048946	109679	46496	46510	BovineHD0200000001	BovineHD0200000017	15
BovineHD0200000018	2	122045	A/C	reverse	T/G	0.6628	BOT	-0.37134	81	219	0	0.67134	0.0713396		WG0096834-DNAB11_5002321	2	122045	136345	0.130551	14301	46511	46513	BovineHD0200000018	BovineHD0200000020	3
BovineHD0200000022	2	160777	T/G	same	T/G	0.6267	BOT	-0.000541011	0	300	0	0.300541	0.299459		WG0096834-DNAB11_5002321	2	160777	2520529	0.0102619	2359753	46514	47220	BovineHD0200000022	BovineHD0200000696	707
BovineHD0200000697	2	2527718	T/C	reverse	A/G	0.9033	TOP	-0.404174	30	270	0	0.704174	0.104174		WG0096834-DNAB11_5002321	2	2527718	2535261	0.0503128	7544	47221	47224	BovineHD0200000697	BovineHD0200000699	4
BovineHD0200000700	2	2547186	T/G	reverse	A/C	0.7709	TOP	-0.00747356	0	300	0	0.307474	0.292526		WG0096834-DNAB11_5002321	2	2547186	4340775	0.0161279	1793590	47225	47755	BovineHD0200000700	BovineHD0200001214	531
BovineHD0200001215	2	4342812	A/G	same	A/G	0.7755	TOP	-0.867957	153	147	0	1.16796	0.567957		WG0096834-DNAB11_5002321	2	4342812	4347051	-1.57711	4240	47756	47758	BovineHD0200001215	BovineHD0200001217	3
BovineHD0200001218	2	4352796	A/G	reverse	T/C	0.8829	BOT	-0.00428088	0	300	0	0.304281	0.295719		WG0096834-DNAB11_5002321	2	4352796	11075155	0.0253549	6722360	47759	49629	BovineHD0200001218	BovineHD0200003047	1871
BovineHD0200003048	2	11080764	T/C	same	T/C	0.9027	BOT	-0.415275	95	205	0	0.715275	0.115275		WG0096834-DNAB11_5002321	2	11080764	11090421	0.0866832	9658	49630	49632	BovineHD0200003048	Hapmap33256-BTA-161686	3
BovineHD0200003050	2	11092786	T/C	reverse	A/G	0.8877	TOP	-0.00876303	0	300	0	0.308763	0.291237		WG0096834-DNAB11_5002321	2	11092786	12201336	0.0350956	1108551	49633	50011	BovineHD0200003050	BovineHD0200003439	379
BovineHD0200003440	2	12202715	T/C	same	T/C	0.8066	BOT	-0.861095	209	91	0	1.16109	0.561095		WG0096834-DNAB11_5002321	2	12202715	12212395	-0.0160934	9681	50012	50014	BovineHD0200003440	BovineHD0200003442	3
BovineHD0200003443	2	12218777	A/G	same	A/G	0.8185	TOP	-0.0049528	0	300	0	0.304953	0.295047		WG0096834-DNAB11_5002321	2	12218777	27773452	0.0178671	15554676	50015	54587	BovineHD0200003443	BovineHD0200008105	4573
BovineHD0200008106	2	27774208	A/G	same	A/G	0.7846	TOP	-1.04396	204	96	0	1.34396	0.743962		WG0096834-DNAB11_5002321	2	27774208	27777423	0.109304	3216	54588	54590	BovineHD0200008106	Hapmap32045-BTA-133799	3
BovineHD0200008108	2	27778824	T/C	reverse	A/G	0.743	TOP	-0.00771584	0	300	0	0.307716	0.292284		WG0096834-DNAB11_5002321	2	27778824	28330079	0.00985604	551256	54591	54767	BovineHD0200008108	BovineHD0200008274	177
BovineHD0200008275	2	28330695	A/C	same	A/C	0.7822	TOP	-0.61587	125	173	2	0.91587	0.31587		WG0096834-DNAB11_5002321	2	28330695	28332768	-1.36895	2074	54768	54770	BovineHD0200008275	BovineHD0200008277	3
BovineHD0200008278	2	28333533	T/G	same	T/G	0.8695	BOT	-0.00474832	0	300	0	0.304748	0.295252		WG0096834-DNAB11_5002321	2	28333533	32093092	0.0283965	3759560	54771	56048	BovineHD0200008278	BovineHD0200009501	1278
BovineHD0200009502	2	32096708	T/C	reverse	A/G	0.874	TOP	-0.266127	34	266	0	0.566127	0.0338725		WG0096834-DNAB11_5002321	2	32096708	32108568	0.0830095	11861	56049	56051	BovineHD0200009502	BTB-00093314	3
BovineHD0200009504	2	32114164	T/C	same	T/C	0.8385	BOT	-0.00450728	0	300	0	0.304507	0.295493		WG0096834-DNAB11_5002321	2	32114164	41033684	0.0235395	8919521	56052	58441	BovineHD0200009504	BovineHD0200011934	2390
BovineHD0200011935	2	41034642	T/C	reverse	A/G	0.8773	TOP	-0.419014	63	237	0	0.719014	0.119014		WG0096834-DNAB11_5002321	2	41034642	41045923	0.0106629	11282	58442	58444	BovineHD0200011935	BTB-01592420	3
BovineHD0200011937	2	41046529	A/G	reverse	T/C	0.8093	BOT	-0.00484806	0	300	0	0.304848	0.295152		WG0096834-DNAB11_5002321	2	41046529	41685588	0.0245037	639060	58445	58608	BovineHD0200011937	BovineHD0200012093	164
BovineHD0200012094	2	41691100	T/C	same	T/C	0.8863	BOT	-0.231827	45	255	0	0.531827	0.0681732		WG0096834-DNAB11_5002321	2	41691100	41692419	0.0700555	1320	58609	58611	BovineHD0200012094	BovineHD0200012096	3
BovineHD0200012097	2	41696846	T/C	same	T/C	0.9096	BOT	-0.00294066	0	300	0	0.302941	0.297059		WG0096834-DNAB11_5002321	2	41696846	46471184	0.0209785	4774339	58612	59996	BovineHD0200012097	BovineHD0200013458	1385
BovineHD0200013459	2	46477034	T/C	same	T/C	0.8853	BOT	-0.159994	54	246	0	0.459994	0.140006		WG0096834-DNAB11_5002321	2	46477034	46485436	0.035584	8403	59997	60000	BovineHD0200013459	BovineHD0200013462	4
BovineHD0200013463	2	46493059	T/C	reverse	A/G	0.8399	TOP	-0.00364396	0	300	0	0.303644	0.296356		WG0096834-DNAB11_5002321	2	46493059	60491528	0.018302	13998470	60001	63940	BovineHD0200013463	BovineHD0200017288	3940
BovineHD0200017289	2	60494001	T/C	same	T/C	0.7818	BOT	-0.459983	94	206	0	0.759983	0.159983		WG0096834-DNAB11_5002321	2	60494001	60501445	-0.050971	7445	63941	63945	BovineHD0200017289	BovineHD0200017293	5
BovineHD0200017294	2	60502207	A/G	same	A/G	0.8674	TOP	-0.0027952	0	300	0	0.302795	0.297205		WG0096834-DNAB11_5002321	2	60502207	61886515	0.0135684	1384309	63946	64462	BovineHD0200017294	BovineHD0200017808	517
BovineHD0200017809	2	61887678	A/G	reverse	T/C	0.9171	BOT	-0.956034	191	109	0	1.25603	0.656034		WG0096834-DNAB11_5002321	2	61887678	61892005	-1.32665	4328	64463	64465	BovineHD0200017809	BovineHD0200017812	3
ARS-BFGL-NGS-92772	2	61893116	A/G	reverse	T/C	0.8038	BOT	-0.00598612	0	300	0	0.305986	0.294014		WG0096834-DNAB11_5002321	2	61893116	69609367	0.0169094	7716252	64466	66681	ARS-BFGL-NGS-92772	BovineHD0200020058	2216
BTB-00121383	2	69616051	A/G	same	A/G	0.9301	TOP	-0.521281	87	213	0	0.821281	0.221281		WG0096834-DNAB11_5002321	2	69616051	69623907	0.132596	7857	66682	66684	BTB-00121383	BovineHD0200020060	3
BovineHD0200020062	2	69631373	T/G	reverse	A/C	0.8236	TOP	-0.00728317	0	300	0	0.307283	0.292717		WG0096834-DNAB11_5002321	2	69631373	78991163	0.0116735	9359791	66685	69386	BovineHD0200020062	BovineHD0200022688	2702
ARS-BFGL-NGS-116036	2	78993931	A/G	same	A/G	0.8735	TOP	-0.653093	169	131	0	0.953093	0.353093		WG0096834-DNAB11_5002321	2	78993931	78997711	-0.967579	3781	69387	69389	ARS-BFGL-NGS-116036	BovineHD0200022691	3
BovineHD0200022692	2	79000784	T/C	same	T/C	0.8508	BOT	-0.000555992	0	300	0	0.300556	0.299444		WG0096834-DNAB11_5002321	2	79000784	81039786	0.00837416	2039003	69390	70005	BovineHD0200022692	BovineHD0200023300	616
BovineHD0200023301	2	81042336	A/G	reverse	T/C	0.8838	BOT	-0.00569216	0	300	0	0.305692	0.294308		WG0096834-DNAB11_5002321	2	81042336	84324389	0.0322883	3282054	70006	70764	BovineHD0200023301	BovineHD0200024061	759
BovineHD0200024062	2	84328241	A/C	reverse	T/G	0.7541	BOT	-0.878017	212	88	0	1.17802	0.578017		WG0096834-DNAB11_5002321	2	84328241	84337712	-0.749504	9472	70765	70767	BovineHD0200024062	BovineHD0200024064	3
BovineHD0200024065	2	84344636	T/G	reverse	A/C	0.8586	TOP	-0.00455056	0	300	0	0.304551	0.295449		WG0096834-DNAB11_5002321	2	84344636	97882695	0.016324	13538060	70768	74823	BovineHD0200024065	BovineHD0200028140	4056
BovineHD0200028141	2	97884821	T/C	same	T/C	0.9044	BOT	-0.222435	53	247	0	0.522435	0.0775646		WG0096834-DNAB11_5002321	2	97884821	97890294	0.0890107	5474	74824	74826	BovineHD0200028141	BovineHD0200028143	3
BovineHD0200028144	2	97893002	T/C	reverse	A/G	0.888	TOP	-0.0140879	0	300	0	0.314088	0.285912		WG0096834-DNAB11_5002321	2	97893002	98496473	0.0329533	603472	74827	74984	BovineHD0200028144	BovineHD0200028332	158
BovineHD0200028333	2	98508373	A/C	same	A/C	0.9039	TOP	-0.517572	131	163	6	0.817572	0.217572		WG0096834-DNAB11_5002321	2	98508373	98518278	0.239382	9906	74985	74987	BovineHD0200028333	BovineHD0200028335	3
BovineHD0200028336	2	98519128	A/G	same	A/G	0.8683	TOP	-0.00443011	0	300	0	0.30443	0.29557		WG0096834-DNAB11_5002321	2	98519128	108894987	0.0163542	10375860	74988	77889	BovineHD0200028336	BovineHD0200031403	2902
BovineHD0200031405	2	108897728	A/G	same	A/G	0.8699	TOP	-0.663073	209	91	0	0.963073	0.363073		WG0096834-DNAB11_5002321	2	108897728	108903498	-0.856186	5771	77890	77892	BovineHD0200031405	BovineHD0200031407	3
BovineHD0200031411	2	108910001	T/C	reverse	A/G	0.7717	TOP	-0.00685981	0	300	0	0.30686	0.29314		WG0096834-DNAB11_5002321	2	108910001	112598615	0.0198262	3688615	77893	78864	BovineHD0200031411	BovineHD0200032390	972
BovineHD0200032391	2	112599500	A/G	same	A/G	0.8251	TOP	-1.14226	200	99	1	1.44226	0.842256		WG0096834-DNAB11_5002321	2	112599500	112600412	-0.131369	913	78865	78867	BovineHD0200032391	BovineHD0200032392	3
BovineHD0200032394	2	112605040	T/C	reverse	A/G	0.9082	TOP	-0.00212765	0	300	0	0.302128	0.297872		WG0096834-DNAB11_5002321	2	112605040	114409472	0.0162028	1804433	78868	79548	BovineHD0200032394	BovineHD0200033057	681
BovineHD0200033058	2	114410525	T/C	same	T/C	0.8544	BOT	-0.213459	39	261	0	0.513459	0.0865407		WG0096834-DNAB11_5002321	2	114410525	114415455	0.137611	4931	79549	79551	BovineHD0200033058	ARS-BFGL-NGS-40251	3
BovineHD0200033060	2	114421613	T/C	reverse	A/G	0.8874	TOP	-0.00136741	0	300	0	0.301367	0.298633		WG0096834-DNAB11_5002321	2	114421613	115156751	0.0146925	735139	79552	79737	BovineHD0200033060	BovineHD0200033237	186
Hapmap27370-BTA-123236	2	115157873	A/G	same	A/G	0.9144	TOP	-0.590001	140	159	1	0.890001	0.290001		WG0096834-DNAB11_5002321	2	115157873	115163776	-0.139282	5904	79738	79740	Hapmap27370-BTA-123236	BovineHD0200033239	3
BovineHD0200033240	2	115164944	A/G	reverse	T/C	0.8975	BOT	-0.00395211	0	300	0	0.303952	0.296048		WG0096834-DNAB11_5002321	2	115164944	119487689	0.0103113	4322746	79741	80987	BovineHD0200033240	BovineHD0200034501	1247
BovineHD0200034502	2	119488194	A/G	reverse	T/C	0.7856	BOT	-0.430615	96	204	0	0.730615	0.130615		WG0096834-DNAB11_5002321	2	119488194	119491219	-0.113447	3026	80988	80990	BovineHD0200034502	BovineHD0200034503	3
BovineHD0200034504	2	119493153	T/G	same	T/G	0.8384	BOT	-0.00350329	0	300	0	0.303503	0.296497		WG0096834-DNAB11_5002321	2	119493153	120878440	0.0129222	1385288	80991	81537	BovineHD0200034504	BovineHD0200035055	547
BovineHD0200035057	2	120886359	A/C	same	A/C	0.7463	TOP	-0.86391	159	141	0	1.16391	0.56391		WG0096834-DNAB11_5002321	2	120886359	120892540	-0.125674	6182	81538	81540	BovineHD0200035057	ARS-BFGL-NGS-27871	3
BovineHD0200035063	2	120893282	T/C	reverse	A/G	0.626	TOP	-0.00492614	0	300	0	0.304926	0.295074		WG0096834-DNAB11_5002321	2	120893282	124173648	0.0166443	3280367	81541	82564	BovineHD0200035063	BovineHD0200036093	1024
BovineHD0200036094	2	124177025	T/C	same	T/C	0.6763	BOT	-0.100308	14	286	0	0.400308	0.199692		WG0096834-DNAB11_5002321	2	124177025	124211492	-0.349589	34468	82565	82572	BovineHD0200036094	BovineHD0200036101	8
BovineHD0200036102	2	124215581	T/C	same	T/C	0.8203	BOT	-0.00721895	0	300	0	0.307219	0.292781		WG0096834-DNAB11_5002321	2	124215581	124299891	0.0286019	84311	82573	82609	BovineHD0200036102	BovineHD0200036136	37
BovineHD0200036137	2	124330343	T/C	same	T/C	0.8276	BOT	-0.0973364	25	275	0	0.397336	0.202664		WG0096834-DNAB11_5002321	2	124330343	124398570	-0.329619	68228	82610	82622	BovineHD0200036137	BovineHD0200036151	13
BovineHD0200036153	2	124412067	A/G	same	A/G	0.8765	TOP	-0.00626955	0	300	0	0.30627	0.29373		WG0096834-DNAB11_5002321	2	124412067	135065312	0.018507	10653246	82623	85945	BovineHD0200036153	BovineHD0200039491	3323
BovineHD0200039492	2	135067156	A/C	reverse	T/G	0.8665	BOT	-0.371303	69	231	0	0.671303	0.0713032		WG0096834-DNAB11_5002321	2	135067156	135068750	0.0250829	1595	85946	85948	BovineHD0200039492	ARS-BFGL-NGS-93197	3
BovineHD0200039494	2	135069441	T/C	same	T/C	0.8715	BOT	-0.00582649	0	300	0	0.305826	0.294174		WG0096834-DNAB11_5002321	2	135069441	136709522	0.0300472	1640082	85949	86547	BovineHD0200039494	BovineHD0200040070	599
BovineHD0200040833	2	136749793	T/C	reverse	A/G	0.7869	TOP	-0.229653	48	251	1	0.529653	0.0703472		WG0096834-DNAB11_5002321	2	136749793	136908437	0.136239	158645	86548	86551	BovineHD0200040833	BovineHD0200040109	4
BovineHD0300000003	3	25683	T/G	reverse	A/C	0.8691	TOP	-0.00733426	0	300	0	0.307334	0.292666		WG0096834-DNAB11_5002321	3	25683	2092110	0.0142479	2066428	86552	87114	BovineHD0300000003	BovineHD0300000558	563
BovineHD0300000559	3	2092725	T/C	same	T/C	0.8498	BOT	-1.27904	262	38	0	1.57904	0.979043		WG0096834-DNAB11_5002321	3	2092725	2095077	-1.34547	2353	87115	87117	BovineHD0300000559	BovineHD0300000561	3
BovineHD0300000562	3	2096474	T/C	same	T/C	0.8908	BOT	-0.00616129	0	300	0	0.306161	0.293839		WG0096834-DNAB11_5002321	3	2096474	8503151	0.0100196	6406678	87118	89379	BovineHD0300000562	BovineHD0300002807	2262
BovineHD0300002808	3	8505918	T/C	same	T/C	0.8077	BOT	-1.06122	216	84	0	1.36122	0.761222		WG0096834-DNAB11_5002321	3	8505918	8519849	-1.65287	13932	89380	89382	BovineHD0300002808	BovineHD0300035928	3
BovineHD0300002816	3	8548792	A/C	same	A/C	0.9114	TOP	-0.0111014	0	300	0	0.311101	0.288899		WG0096834-DNAB11_5002321	3	8548792	11959762	0.00665601	3410971	89383	90456	BovineHD0300002816	BovineHD0300003931	1074
BovineHD0300003932	3	11962808	T/C	same	T/C	0.908	BOT	-0.667176	62	238	0	0.967176	0.367176		WG0096834-DNAB11_5002321	3	11962808	11975091	0.0326786	12284	90457	90459	BovineHD0300003932	BovineHD0300003934	3
BovineHD0300003935	3	11979988	A/G	reverse	T/C	0.7415	BOT	-0.00521993	0	300	0	0.30522	0.29478		WG0096834-DNAB11_5002321	3	11979988	49235943	0.0171942	37255956	90460	101410	BovineHD0300003935	BovineHD0300014937	10951
BovineHD0300014938	3	49241891	T/C	same	T/C	0.8554	BOT	-0.635341	63	237	0	0.935341	0.335341		WG0096834-DNAB11_5002321	3	49241891	49262005	0.0350533	20115	101411	101413	BovineHD0300014938	BovineHD0300014940	3
BovineHD0300014941	3	49266038	A/G	same	A/G	0.9076	TOP	-0.00593496	0	300	0	0.305935	0.294065		WG0096834-DNAB11_5002321	3	49266038	54369910	0.0111145	5103873	101414	102983	BovineHD0300014941	BovineHD0300016478	1570
BovineHD0300016479	3	54382375	A/G	reverse	T/C	0.8379	BOT	-0.926443	114	162	24	1.22644	0.626443		WG0096834-DNAB11_5002321	3	54382375	54522367	-3.51176	139993	102984	102986	BovineHD0300016479	BovineHD0300036142	3
BovineHD0300016503	3	54541000	A/C	reverse	T/G	0.8021	BOT	-0.0506679	28	270	2	0.350668	0.249332		WG0096834-DNAB11_5002321	3	54541000	54963401	-0.00452257	422402	102987	103024	BovineHD0300016503	BovineHD0300036152	38
BovineHD0300016625	3	54968058	T/G	reverse	A/C	0.6968	TOP	-0.00489355	0	300	0	0.304894	0.295106		WG0096834-DNAB11_5002321	3	54968058	102103111	0.0181669	47135054	103025	115738	BovineHD0300016625	BovineHD0300029217	12714
BovineHD0300029218	3	102104092	T/C	same	T/C	0.8963	BOT	-1.22177	244	56	0	1.52177	0.921775		WG0096834-DNAB11_5002321	3	102104092	102105627	-1.34745	1536	115739	115741	BovineHD0300029218	BovineHD0300029220	3
BovineHD0300029221	3	102106445	A/G	same	A/G	0.9045	TOP	-0.00671201	0	300	0	0.306712	0.293288		WG0096834-DNAB11_5002321	3	102106445	105705145	0.00701504	3598701	115742	116856	BovineHD0300029221	BovineHD0300030305	1115
BovineHD0300030306	3	105711958	T/C	same	T/C	0.9115	BOT	-0.431563	67	225	8	0.731563	0.131563		WG0096834-DNAB11_5002321	3	105711958	105720505	-0.323999	8548	116857	116861	BovineHD0300030306	BovineHD0300030309	5
BovineHD0300030311	3	105728888	A/G	same	A/G	0.8961	TOP	-0.00812924	0	300	0	0.308129	0.291871		WG0096834-DNAB11_5002321	3	105728888	121408443	0.0160863	15679556	116862	122130	BovineHD0300030311	BovineHD0300035714	5269
BovineHD0400000001	4	1062	A/G	same	A/G	0.9226	TOP	-0.00506182	0	300	0	0.305062	0.294938		WG0096834-DNAB11_5002321	4	1062	3947943	0.0162899	3946882	122131	123101	BovineHD0400000001	BovineHD0400001008	971
BovineHD0400001009	4	3949102	T/G	same	T/G	0.9002	BOT	-0.679621	155	145	0	0.979621	0.379621		WG0096834-DNAB11_5002321	4	3949102	3954140	-1.12623	5039	123102	123104	BovineHD0400001009	BovineHD0400001011	3
BovineHD0400001012	4	3956044	T/C	reverse	A/G	0.9208	TOP	-0.00547605	0	300	0	0.305476	0.294524		WG0096834-DNAB11_5002321	4	3956044	23911952	0.022245	19955909	123105	128990	BovineHD0400001012	BovineHD0400007059	5886
BovineHD0400007060	4	23914451	T/G	reverse	A/C	0.8971	TOP	-1.19661	277	23	0	1.49661	0.896613		WG0096834-DNAB11_5002321	4	23914451	23917600	-1.14442	3150	128991	128993	BovineHD0400007060	BovineHD0400007062	3
BovineHD0400007063	4	23919122	T/C	same	T/C	0.8407	BOT	-0.00405915	0	300	0	0.304059	0.295941		WG0096834-DNAB11_5002321	4	23919122	26025865	0.0208506	2106744	128994	129481	BovineHD0400007063	BovineHD0400007593	488
Hapmap27768-BTA-154651	4	26027683	A/G	same	A/G	0.7205	TOP	-0.477625	82	218	0	0.777625	0.177625		WG0096834-DNAB11_5002321	4	26027683	26037922	0.0748306	10240	129482	129484	Hapmap27768-BTA-154651	BovineHD0400007595	3
BovineHD0400007596	4	26041248	T/C	same	T/C	0.8274	BOT	-0.00450222	0	300	0	0.304502	0.295498		WG0096834-DNAB11_5002321	4	26041248	29134583	0.0264672	3093336	129485	130274	BovineHD0400007596	BovineHD0400008347	790
BovineHD0400008348	4	29135527	A/G	reverse	T/C	0.8809	BOT	-1.10521	181	119	0	1.40521	0.805208		WG0096834-DNAB11_5002321	4	29135527	29140125	-1.76494	4599	130275	130277	BovineHD0400008348	BovineHD0400008350	3
BovineHD0400008351	4	29145165	A/G	same	A/G	0.8677	TOP	-0.00980476	0	300	0	0.309805	0.290195		WG0096834-DNAB11_5002321	4	29145165	30968508	0.00621585	1823344	130278	130725	BovineHD0400008351	BovineHD0400008796	448
BovineHD0400008797	4	30976641	A/C	reverse	T/G	0.8815	BOT	-0.501878	88	212	0	0.801878	0.201878		WG0096834-DNAB11_5002321	4	30976641	30983624	-0.0276962	6984	130726	130728	BovineHD0400008797	BovineHD0400008799	3
BovineHD0400008801	4	30986920	A/G	same	A/G	0.7206	TOP	-0.00762103	0	300	0	0.307621	0.292379		WG0096834-DNAB11_5002321	4	30986920	43476445	0.0226185	12489526	130729	133926	BovineHD0400008801	BovineHD0400011929	3198
BovineHD0400011930	4	43481123	A/G	same	A/G	0.9026	TOP	-0.267054	27	273	0	0.567054	0.0329463		WG0096834-DNAB11_5002321	4	43481123	43487686	-0.253038	6564	133927	133930	BovineHD0400011930	BovineHD0400011933	4
ARS-BFGL-NGS-13663	4	43507266	A/G	reverse	T/C	0.9073	BOT	-0.00645944	0	300	0	0.306459	0.293541		WG0096834-DNAB11_5002321	4	43507266	69876494	0.0217899	26369229	133931	141150	ARS-BFGL-NGS-13663	BovineHD0400019195	7220
BovineHD4100002990	4	69878564	T/C	reverse	A/G	0.8211	TOP	-1.18132	225	75	0	1.48132	0.881319		WG0096834-DNAB11_5002321	4	69878564	69884582	-1.23449	6019	141151	141153	BovineHD4100002990	BovineHD0400019197	3
BovineHD0400019198	4	69888249	A/G	reverse	T/C	0.8148	BOT	-0.00597576	0	300	0	0.305976	0.294024		WG0096834-DNAB11_5002321	4	69888249	94217130	0.0175317	24328882	141154	148335	BovineHD0400019198	BovineHD0400026327	7182
BovineHD0400026328	4	94222355	T/C	reverse	A/G	0.8038	TOP	-0.914183	223	77	0	1.21418	0.614183		WG0096834-DNAB11_5002321	4	94222355	94226966	-1.07377	4612	148336	148338	BovineHD0400026328	ARS-BFGL-NGS-110997	3
BovineHD0400026330	4	94228755	A/G	reverse	T/C	0.8306	BOT	-0.00486579	0	300	0	0.304866	0.295134		WG0096834-DNAB11_5002321	4	94228755	99189533	0.0126173	4960779	148339	149770	BovineHD0400026330	BovineHD0400027767	1432
BovineHD0400027768	4	99196544	A/C	same	A/C	0.904	TOP	-0.513704	85	215	0	0.813704	0.213704		WG0096834-DNAB11_5002321	4	99196544	99205753	-0.0273828	9210	149771	149773	BovineHD0400027768	BovineHD0400027770	3
BovineHD0400027771	4	99215174	A/C	same	A/C	0.8299	TOP	-0.0113318	0	300	0	0.311332	0.288668		WG0096834-DNAB11_5002321	4	99215174	102159647	0.00789554	2944474	149774	150720	BovineHD0400027771	ARS-BFGL-NGS-41399	947
BovineHD0400028725	4	102160582	T/C	same	T/C	0.9049	BOT	-0.918952	263	37	0	1.21895	0.618952		WG0096834-DNAB11_5002321	4	102160582	102163259	-0.860201	2678	150721	150723	BovineHD0400028725	BovineHD0400028728	3
BovineHD0400028729	4	102165854	T/C	reverse	A/G	0.9009	TOP	-0.0051711	0	300	0	0.305171	0.294829		WG0096834-DNAB11_5002321	4	102165854	106635924	0.0213211	4470071	150724	152208	BovineHD0400028729	BovineHD0400030280	1485
BovineHD0400036247	4	106642849	T/G	same	T/G	0.7174	BOT	-0.640156	127	173	0	0.940156	0.340156		WG0096834-DNAB11_5002321	4	106642849	106765834	0.102772	122986	152209	152213	BovineHD0400036247	BovineHD0400030317	5
BovineHD0400030331	4	106810826	A/G	reverse	T/C	0.7735	BOT	-0.00921856	0	300	0	0.309219	0.290781		WG0096834-DNAB11_5002321	4	106810826	108225979	0.0130476	1415154	152214	152716	BovineHD0400030331	BovineHD0400030870	503
BovineHD0400036262	4	108239819	A/C	reverse	T/G	0.9196	BOT	-1.49633	248	52	0	1.79633	1.19633		WG0096834-DNAB11_5002321	4	108239819	108258730	-0.938396	18912	152717	152719	BovineHD0400036262	BovineHD0400030875	3
ARS-BFGL-NGS-14130	4	108267045	T/G	same	T/G	0.4939	BOT	-0.00476467	0	300	0	0.304765	0.295235		WG0096834-DNAB11_5002321	4	108267045	116962080	0.0233123	8695036	152720	155760	ARS-BFGL-NGS-14130	BovineHD0400034017	3041
BovineHD0400034018	4	116962853	A/G	same	A/G	0.8952	TOP	-0.387564	39	261	0	0.687564	0.0875638		WG0096834-DNAB11_5002321	4	116962853	116967405	-0.12616	4553	155761	155763	BovineHD0400034018	BovineHD0400034021	3
BovineHD0400034022	4	116968380	T/C	same	T/C	0.8276	BOT	-0.00482414	0	300	0	0.304824	0.295176		WG0096834-DNAB11_5002321	4	116968380	117731941	0.0153901	763562	155764	156187	BovineHD0400034022	BovineHD0400034437	424
BovineHD0400034438	4	117733111	T/C	same	T/C	0.8277	BOT	-0.618676	244	56	0	0.918676	0.318676		WG0096834-DNAB11_5002321	4	117733111	117753705	-1.21759	20595	156188	156193	BovineHD0400034438	BovineHD0400034443	6
Hapmap41947-BTA-72630	4	117758136	T/C	reverse	A/G	0.805	TOP	-0.00704928	0	300	0	0.307049	0.292951		WG0096834-DNAB11_5002321	4	117758136	118544785	0.0364115	786650	156194	156514	Hapmap41947-BTA-72630	BovineHD0400034746	321
BovineHD0400034747	4	118545529	A/G	same	A/G	0.8339	TOP	-0.407138	53	247	0	0.707138	0.107138		WG0096834-DNAB11_5002321	4	118545529	118547323	0.00623389	1795	156515	156517	BovineHD0400034747	BovineHD0400034749	3
ARS-BFGL-NGS-75679	4	118549162	A/G	same	A/G	0.7178	TOP	-0.0121877	0	300	0	0.312188	0.287812		WG0096834-DNAB11_5002321	4	118549162	120786530	0.0371066	2237369	156518	157110	ARS-BFGL-NGS-75679	BovineHD0400035323	593
BovineHD0500000001	5	5101	T/C	reverse	A/G	0.8214	TOP	-0.00603523	0	300	0	0.306035	0.293965		WG0096834-DNAB11_5002321	5	5101	22507919	0.0198199	22502819	157111	163357	BovineHD0500000001	BovineHD0500006523	6247
BovineHD0500006524	5	22514133	T/C	reverse	A/G	0.8068	TOP	-1.00039	76	224	0	1.30039	0.700391		WG0096834-DNAB11_5002321	5	22514133	22563988	-0.0605275	49856	163358	163363	BovineHD0500006524	BovineHD0500006529	6
BovineHD0500006530	5	22593699	A/G	same	A/G	0.81	TOP	-0.00717572	0	300	0	0.307176	0.292824		WG0096834-DNAB11_5002321	5	22593699	58376266	0.0160838	35782568	163364	173365	BovineHD0500006530	BovineHD0500016449	10002
BovineHD0500016450	5	58386640	A/G	reverse	T/C	0.8626	BOT	-0.786035	93	207	0	1.08603	0.486035		WG0096834-DNAB11_5002321	5	58386640	58441130	0.149974	54491	173366	173374	BovineHD0500016450	BovineHD0500016460	9
BovineHD0500016461	5	58444112	A/G	same	A/G	0.896	TOP	-0.00190815	0	300	0	0.301908	0.298092		WG0096834-DNAB11_5002321	5	58444112	58966295	0.0158662	522184	173375	173501	BovineHD0500016461	BTB-01563758	127
BovineHD0500016596	5	58992818	T/G	same	T/G	0.6791	BOT	-0.945344	96	203	1	1.24534	0.645344		WG0096834-DNAB11_5002321	5	58992818	59215089	-0.280145	222272	173502	173519	BovineHD0500016596	BovineHD0500036002	18
BovineHD0500016636	5	59239580	A/C	same	A/C	0.8811	TOP	-0.160121	36	264	0	0.460121	0.139879		WG0096834-DNAB11_5002321	5	59239580	59627471	0.0733791	387892	173520	173553	BovineHD0500016636	BovineHD0500016691	34
BovineHD0500016693	5	59642942	T/C	reverse	A/G	0.7451	TOP	-0.00693966	0	300	0	0.30694	0.29306		WG0096834-DNAB11_5002321	5	59642942	117257762	0.0146127	57614821	173554	190660	BovineHD0500016693	BovineHD0500034074	17107
BovineHD0500034077	5	117281795	A/C	same	A/C	0.7902	TOP	-0.472088	69	216	15	0.772088	0.172088		WG0096834-DNAB11_5002321	5	117281795	117497778	0.0311411	215984	190661	190687	BovineHD0500034077	BovineHD0500036296	27
BovineHD0500034144	5	117524110	T/C	reverse	A/G	0.8159	TOP	-3.10243	228	58	14	3.40243	2.80243		WG0096834-DNAB11_5002321	5	117524110	117586036	-3.54322	61927	190688	190696	BovineHD0500034144	BovineHD0500034153	9
BovineHD0500034154	5	117592372	T/C	same	T/C	0.7354	BOT	-0.0111526	0	300	0	0.311153	0.288847		WG0096834-DNAB11_5002321	5	117592372	121183174	0.0302195	3590803	190697	191952	BovineHD0500034154	BovineHD0500036306	1256
BovineHD0600000005	6	31280	A/C	reverse	T/G	0.3842	BOT	-0.00165587	0	300	0	0.301656	0.298344		WG0096834-DNAB11_5002321	6	31280	2657533	0.025573	2626254	191953	192611	BovineHD0600000005	BovineHD0600000659	659
BovineHD0600000660	6	2658437	T/C	same	T/C	0.9164	BOT	-0.636963	115	185	0	0.936963	0.336963		WG0096834-DNAB11_5002321	6	2658437	2678599	0.00957969	20163	192612	192614	BovineHD0600000660	BovineHD0600000662	3
BovineHD0600000663	6	2682385	A/C	reverse	T/G	0.9093	BOT	-0.000588238	0	300	0	0.300588	0.299412		WG0096834-DNAB11_5002321	6	2682385	9090115	0.0215142	6407731	192615	194010	BovineHD0600000663	BovineHD0600002116	1396
BovineHD0600002117	6	9097215	T/C	reverse	A/G	0.8261	TOP	-0.850556	164	136	0	1.15056	0.550556		WG0096834-DNAB11_5002321	6	9097215	9105263	-1.1718	8049	194011	194013	BovineHD0600002117	BovineHD0600002119	3
BTB-02022899	6	9105841	T/G	reverse	A/C	0.8974	TOP	-0.00410091	0	300	0	0.304101	0.295899		WG0096834-DNAB11_5002321	6	9105841	28984855	0.0236808	19879015	194014	199989	BTB-02022899	BovineHD0600008074	5976
BovineHD0600008075	6	28989049	T/G	reverse	A/C	0.9235	TOP	-0.755771	60	236	4	1.05577	0.455771		WG0096834-DNAB11_5002321	6	28989049	28994000	-0.191601	4952	199990	199993	BovineHD0600008075	BovineHD0600008078	4
BovineHD0600008079	6	28996379	T/G	reverse	A/C	0.8876	TOP	-0.00626491	0	300	0	0.306265	0.293735		WG0096834-DNAB11_5002321	6	28996379	34457042	0.0295701	5460664	199994	201626	BovineHD0600008079	BovineHD0600009613	1633
BovineHD0600009615	6	34465561	A/C	reverse	T/G	0.9019	BOT	-0.251705	33	267	0	0.551705	0.0482954		WG0096834-DNAB11_5002321	6	34465561	34480368	0.0283589	14808	201627	201630	BovineHD0600009615	BovineHD0600009618	4
BovineHD0600009619	6	34486562	T/C	reverse	A/G	0.867	TOP	-0.00636276	0	300	0	0.306363	0.293637		WG0096834-DNAB11_5002321	6	34486562	38191976	0.0315408	3705415	201631	202720	BovineHD0600009619	BovineHD4100004540	1090
BovineHD4100004541	6	38198011	A/C	same	A/C	0.8815	TOP	-0.432487	77	223	0	0.732487	0.132487		WG0096834-DNAB11_5002321	6	38198011	38232631	0.0205898	34621	202721	202725	BovineHD4100004541	BovineHD0600010587	5
BovineHD0600010588	6	38235112	A/G	reverse	T/C	0.9086	BOT	-0.00703364	0	300	0	0.307034	0.292966		WG0096834-DNAB11_5002321	6	38235112	58814956	0.0199823	20579845	202726	208930	BovineHD0600010588	BovineHD0600016182	6205
BTB-01671722	6	58819076	T/C	same	T/C	0.8838	BOT	-0.69791	119	181	0	0.99791	0.39791		WG0096834-DNAB11_5002321	6	58819076	58825273	0.0811458	6198	208931	208933	BTB-01671722	BovineHD0600016184	3
BovineHD0600016185	6	58826500	T/C	reverse	A/G	0.9201	TOP	-0.00721824	0	300	0	0.307218	0.292782		WG0096834-DNAB11_5002321	6	58826500	62769440	0.0178683	3942941	208934	210115	BovineHD0600016185	BovineHD0600017338	1182
BovineHD0600017339	6	62774310	A/G	reverse	T/C	0.9151	BOT	-0.0182418	5	295	0	0.318242	0.281758		WG0096834-DNAB11_5002321	6	62774310	62962945	0.0129754	188636	210116	210171	BovineHD0600017339	BovineHD0600017398	56
BovineHD0600017399	6	62967790	A/G	reverse	T/C	0.7112	BOT	-0.00448134	0	300	0	0.304481	0.295519		WG0096834-DNAB11_5002321	6	62967790	79477621	0.0185794	16509832	210172	214929	BovineHD0600017399	BovineHD0600021979	4758
BovineHD0600021980	6	79482343	T/C	same	T/C	0.9061	BOT	-0.821133	159	141	0	1.12113	0.521133		WG0096834-DNAB11_5002321	6	79482343	79497891	-1.33881	15549	214930	214932	BovineHD0600021980	BovineHD0600021982	3
BovineHD0600021983	6	79502647	T/C	same	T/C	0.897	BOT	-0.00774236	0	300	0	0.307742	0.292258		WG0096834-DNAB11_5002321	6	79502647	86128615	0.0340888	6625969	214933	216684	BovineHD0600021983	BovineHD0600023660	1752
BovineHD0600023661	6	86136385	T/C	reverse	A/G	0.8611	TOP	-0.265366	57	243	0	0.565366	0.034634		WG0096834-DNAB11_5002321	6	86136385	86145631	-0.0471611	9247	216685	216691	BovineHD0600023661	BovineHD0600023667	7
BovineHD0600023668	6	86150255	A/G	reverse	T/C	0.7652	BOT	-0.00506629	0	300	0	0.305066	0.294934		WG0096834-DNAB11_5002321	6	86150255	93096493	0.0164147	6946239	216692	218746	BovineHD0600023668	BovineHD0600025697	2055
BovineHD0600025698	6	93098719	T/C	reverse	A/G	0.7823	TOP	-1.00503	205	95	0	1.30503	0.705031		WG0096834-DNAB11_5002321	6	93098719	93102624	-1.1514	3906	218747	218749	BovineHD0600025698	BovineHD0600025700	3
BovineHD0600025701	6	93104440	A/G	same	A/G	0.8582	TOP	-0.00320476	0	300	0	0.303205	0.296795		WG0096834-DNAB11_5002321	6	93104440	101858063	0.0169054	8753624	218750	221490	BovineHD0600025701	BovineHD0600028352	2741
BovineHD0600028353	6	101866147	A/C	reverse	T/G	0.8602	BOT	-0.997163	266	34	0	1.29716	0.697163		WG0096834-DNAB11_5002321	6	101866147	101886575	0.00784554	20429	221491	221493	BovineHD0600028353	Hapmap32521-BTC-071427	3
BovineHD0600028354	6	101912395	T/C	reverse	A/G	0.7582	TOP	-0.00640731	0	300	0	0.306407	0.293593		WG0096834-DNAB11_5002321	6	101912395	117626404	0.0127495	15714010	221494	226769	BovineHD0600028354	BovineHD0600033507	5276
BTB-00287149	6	117629798	T/C	same	T/C	0.8867	BOT	-1.04406	233	67	0	1.34406	0.744058		WG0096834-DNAB11_5002321	6	117629798	117631377	0.0546585	1580	226770	226772	BTB-00287149	BovineHD0600033509	3
BovineHD0600033510	6	117632729	T/C	same	T/C	0.9162	BOT	-0.00696753	0	300	0	0.306968	0.293032		WG0096834-DNAB11_5002321	6	117632729	119454666	0.0241752	1821938	226773	227471	BovineHD0600033510	BovineHD0600034414	699
BovineHD0700000001	7	10880	A/C	reverse	T/G	0.8615	BOT	-0.00869722	0	300	0	0.308697	0.291303		WG0096834-DNAB11_5002321	7	10880	18518171	0.0178466	18507292	227472	232159	BovineHD0700000001	BovineHD0700005185	4688
BovineHD0700033609	7	18531324	T/C	same	T/C	0.764	BOT	-1.00412	111	184	5	1.30412	0.704121		WG0096834-DNAB11_5002321	7	18531324	18566035	0.213378	34712	232160	232166	BovineHD0700033609	BovineHD0700005195	7
BovineHD0700005196	7	18570175	A/G	reverse	T/C	0.9157	BOT	-0.00675163	0	300	0	0.306752	0.293248		WG0096834-DNAB11_5002321	7	18570175	31290398	0.0185093	12720224	232167	235963	BovineHD0700005196	BovineHD0700008852	3797
BovineHD0700008853	7	31295054	T/C	reverse	A/G	0.8138	TOP	-0.883354	84	216	0	1.18335	0.583354		WG0096834-DNAB11_5002321	7	31295054	31309981	-0.0650748	14928	235964	235966	BovineHD0700008853	BovineHD0700008855	3
BovineHD0700008856	7	31312155	A/G	same	A/G	0.8267	TOP	-0.00754775	0	300	0	0.307548	0.292452		WG0096834-DNAB11_5002321	7	31312155	42736530	0.0166395	11424376	235967	239696	BovineHD0700008856	BovineHD0700012437	3730
BovineHD0700012438	7	42745346	T/C	reverse	A/G	0.8145	TOP	-0.764939	177	123	0	1.06494	0.464939		WG0096834-DNAB11_5002321	7	42745346	42788788	-4.06715	43443	239697	239705	BovineHD0700012438	ARS-BFGL-NGS-23938	9
BovineHD0700012450	7	42794656	T/C	same	T/C	0.8688	BOT	-0.018198	0	300	0	0.318198	0.281802		WG0096834-DNAB11_5002321	7	42794656	43483792	0.0571849	689137	239706	239873	BovineHD0700012450	BovineHD0700012608	168
BovineHD0700033720	7	43487164	A/G	reverse	T/C	0.779	BOT	-1.0222	98	187	15	1.3222	0.722202		WG0096834-DNAB11_5002321	7	43487164	43498441	0.136661	11278	239874	239877	BovineHD0700033720	BovineHD0700012611	4
BovineHD0700012612	7	43501526	T/C	same	T/C	0.8198	BOT	-0.0376757	2	298	0	0.337676	0.262324		WG0096834-DNAB11_5002321	7	43501526	44176069	-0.0326999	674544	239878	240077	BovineHD0700012612	BovineHD0700012801	200
BovineHD0700012803	7	44437375	T/C	same	T/C	0.8804	BOT	-2.57123	176	115	9	2.87123	2.27123		WG0096834-DNAB11_5002321	7	44437375	44444959	-3.8	7585	240078	240080	BovineHD0700012803	BovineHD0700012805	3
BovineHD0700012806	7	44449912	A/G	same	A/G	0.8943	TOP	-0.00507587	0	300	0	0.305076	0.294924		WG0096834-DNAB11_5002321	7	44449912	112628884	0.0181784	68178973	240081	260639	BovineHD0700012806	BTB-01148969	20559
BovineHD0800000001	8	20855	A/G	same	A/G	0.8854	TOP	-0.12201	74	226	0	0.42201	0.17799		WG0096834-DNAB11_5002321	8	20855	177339	0.0291362	156485	260640	260659	BovineHD0800000001	BovineHD0800000029	20
BovineHD0800000030	8	185363	A/G	same	A/G	0.9114	TOP	-0.00612142	0	300	0	0.306121	0.293879		WG0096834-DNAB11_5002321	8	185363	12451687	0.0192296	12266325	260660	264651	BovineHD0800000030	BovineHD0800004014	3992
BovineHD0800004015	8	12459571	A/G	same	A/G	0.7693	TOP	-0.966741	93	174	33	1.26674	0.666741		WG0096834-DNAB11_5002321	8	12459571	12498395	-0.211906	38825	264652	264658	BovineHD0800004015	BovineHD0800004022	7
BovineHD0800004023	8	12504399	A/G	same	A/G	0.9104	TOP	-0.006012	0	300	0	0.306012	0.293988		WG0096834-DNAB11_5002321	8	12504399	29902288	0.0168745	17397890	264659	269850	BovineHD0800004023	BovineHD0800009075	5192
BovineHD0800009076	8	29906083	A/G	reverse	T/C	0.7932	BOT	-1.41706	247	53	0	1.71706	1.11706		WG0096834-DNAB11_5002321	8	29906083	29917998	-1.81305	11916	269851	269853	BovineHD0800009076	BovineHD0800009077	3
BovineHD0800009078	8	29919523	A/G	same	A/G	0.9341	TOP	-0.00886972	0	300	0	0.30887	0.29113		WG0096834-DNAB11_5002321	8	29919523	44931986	0.0145408	15012464	269854	274311	BovineHD0800009078	ARS-BFGL-NGS-96104	4458
BovineHD0800013416	8	44934828	A/G	reverse	T/C	0.8491	BOT	-0.715257	86	214	0	1.01526	0.415257		WG0096834-DNAB11_5002321	8	44934828	44944671	0.143823	9844	274312	274315	BovineHD0800013416	BovineHD0800013419	4
BovineHD0800013421	8	44952588	T/C	reverse	A/G	0.8707	TOP	-0.00516558	0	300	0	0.305166	0.294834		WG0096834-DNAB11_5002321	8	44952588	83218745	0.0190381	38266158	274316	285661	BovineHD0800013421	BovineHD0800024776	11346
BovineHD0800024778	8	83242450	T/C	same	T/C	0.7115	BOT	-0.823751	75	225	0	1.12375	0.523751		WG0096834-DNAB11_5002321	8	83242450	83261773	0.0880805	19324	285662	285664	BovineHD0800024778	BovineHD0800024780	3
BovineHD4100006966	8	83266905	A/G	same	A/G	0.8431	TOP	-0.00813461	0	300	0	0.308135	0.291865		WG0096834-DNAB11_5002321	8	83266905	96128989	0.0164375	12862085	285665	289381	BovineHD4100006966	BovineHD0800028399	3717
BovineHD0800028400	8	96129918	T/C	same	T/C	0.8739	BOT	-0.256918	52	248	0	0.556918	0.0430824		WG0096834-DNAB11_5002321	8	96129918	96181815	0.131728	51898	289382	289394	BovineHD0800028400	BovineHD0800028413	13
BovineHD0800028414	8	96187327	T/C	same	T/C	0.9185	BOT	-0.003483	0	300	0	0.303483	0.296517		WG0096834-DNAB11_5002321	8	96187327	113367096	0.0136716	17179770	289395	294168	BovineHD0800028414	BTB-00377449	4774
BovineHD0900031325	9	10049	A/G	reverse	T/C	0.7107	BOT	-0.201151	32	266	2	0.501151	0.0988493		WG0096834-DNAB11_5002321	9	10049	28755	0.0341505	18707	294169	294171	BovineHD0900031325	BovineHD0900000002	3
UA-IFASA-7981	9	70012	A/G	reverse	T/C	0.7746	BOT	-0.00405495	0	300	0	0.304055	0.295945		WG0096834-DNAB11_5002321	9	70012	4886986	0.0267202	4816975	294172	295166	UA-IFASA-7981	BovineHD0900001005	995
BovineHD0900001006	9	4889983	T/G	reverse	A/C	0.8124	TOP	-0.220985	47	251	2	0.520985	0.0790154		WG0096834-DNAB11_5002321	9	4889983	4906838	-2.65349	16856	295167	295170	BovineHD0900001006	BovineHD0900001009	4
BovineHD0900001010	9	4908385	A/G	reverse	T/C	0.9073	BOT	-0.00149886	0	300	0	0.301499	0.298501		WG0096834-DNAB11_5002321	9	4908385	5586598	0.0399209	678214	295171	295324	BovineHD0900001010	BovineHD0900001157	154
BovineHD0900001158	9	5610931	T/C	reverse	A/G	0.8569	TOP	-0.640476	71	212	17	0.940476	0.340476		WG0096834-DNAB11_5002321	9	5610931	5619077	-3.72933	8147	295325	295327	BovineHD0900001158	BovineHD0900001160	3
BovineHD0900001161	9	5627402	T/G	reverse	A/C	0.8702	TOP	-0.00147009	0	300	0	0.30147	0.29853		WG0096834-DNAB11_5002321	9	5627402	5964938	0.0326997	337537	295328	295415	BovineHD0900001161	BovineHD0900001246	88
BovineHD0900001247	9	5972581	A/C	reverse	T/G	0.8508	BOT	-0.672328	75	224	1	0.972328	0.372328		WG0096834-DNAB11_5002321	9	5972581	5981648	-0.113074	9068	295416	295418	BovineHD0900001247	ARS-BFGL-NGS-105604	3
BovineHD0900001249	9	5983381	A/G	same	A/G	0.8728	TOP	-0.000561774	0	300	0	0.300562	0.299438		WG0096834-DNAB11_5002321	9	5983381	6416203	0.0126933	432823	295419	295530	BovineHD0900001249	BovineHD0900001356	112
BovineHD0900001357	9	6422782	A/G	reverse	T/C	0.8718	BOT	-0.875537	164	136	0	1.17554	0.575537		WG0096834-DNAB11_5002321	9	6422782	6444194	-1.25503	21413	295531	295533	BovineHD0900001357	BovineHD0900031343	3
BovineHD0900001360	9	6451983	T/C	same	T/C	0.7874	BOT	-0.00581853	0	300	0	0.305819	0.294181		WG0096834-DNAB11_5002321	9	6451983	15386872	0.0192418	8934890	295534	298247	BovineHD0900001360	BovineHD0900004068	2714
BovineHD0900004069	9	15388071	A/G	reverse	T/C	0.8712	BOT	-0.545372	107	193	0	0.845372	0.245372		WG0096834-DNAB11_5002321	9	15388071	15395730	0.121387	7660	298248	298250	BovineHD0900004069	BovineHD0900004070	3
BovineHD4100007244	9	15401468	T/C	same	T/C	0.7648	BOT	-0.00939145	0	300	0	0.309391	0.290609		WG0096834-DNAB11_5002321	9	15401468	17019870	0.023789	1618403	298251	298799	BovineHD4100007244	BovineHD0900004605	549
BovineHD0900004606	9	17021151	A/G	same	A/G	0.8672	TOP	-0.617851	144	156	0	0.917851	0.317851		WG0096834-DNAB11_5002321	9	17021151	17036083	0.106464	14933	298800	298803	BovineHD0900004606	BTA-85264-no-rs	4
BovineHD0900004610	9	17042287	T/G	reverse	A/C	0.7253	TOP	-0.00377131	0	300	0	0.303771	0.296229		WG0096834-DNAB11_5002321	9	17042287	24127454	0.0181955	7085168	298804	300761	BovineHD0900004610	BovineHD0900006530	1958
BTB-01362117	9	24127805	T/C	same	T/C	0.8879	BOT	-1.08455	188	112	0	1.38455	0.784553		WG0096834-DNAB11_5002321	9	24127805	24128579	-1.6279	775	300762	300764	BTB-01362117	BovineHD0900006532	3
BovineHD0900006533	9	24129070	T/C	same	T/C	0.8203	BOT	-0.00371775	0	300	0	0.303718	0.296282		WG0096834-DNAB11_5002321	9	24129070	58506011	0.0226511	34376942	300765	310333	BovineHD0900006533	BovineHD0900015997	9569
BTB-01671455	9	58507530	T/G	reverse	A/C	0.8545	TOP	-0.594544	95	205	0	0.894544	0.294544		WG0096834-DNAB11_5002321	9	58507530	58518008	0.0508037	10479	310334	310336	BTB-01671455	BovineHD0900015999	3
BovineHD0900016000	9	58518746	T/C	same	T/C	0.8869	BOT	-0.00433997	0	300	0	0.30434	0.29566		WG0096834-DNAB11_5002321	9	58518746	71948862	0.0226967	13430117	310337	314380	BovineHD0900016000	BovineHD0900020012	4044
BovineHD0900020013	9	71949424	T/C	same	T/C	0.8765	BOT	-0.819627	196	103	1	1.11963	0.519627		WG0096834-DNAB11_5002321	9	71949424	71955086	-1.06521	5663	314381	314383	BovineHD0900020013	BovineHD0900020015	3
BovineHD0900020016	9	71956444	T/C	reverse	A/G	0.8417	TOP	-0.00378247	0	300	0	0.303782	0.296218		WG0096834-DNAB11_5002321	9	71956444	84142722	0.0216825	12186279	314384	317895	BovineHD0900020016	BovineHD0900023519	3512
BovineHD0900023520	9	84145995	T/G	reverse	A/C	0.9083	TOP	-0.674617	161	139	0	0.974617	0.374617		WG0096834-DNAB11_5002321	9	84145995	84167214	0.0626472	21220	317896	317898	BovineHD0900023520	BovineHD0900023523	3
BovineHD0900023524	9	84178737	T/C	same	T/C	0.9242	BOT	-0.00548326	0	300	0	0.305483	0.294517		WG0096834-DNAB11_5002321	9	84178737	92770113	0.0257501	8591377	317899	320535	BovineHD0900023524	BovineHD0900026246	2637
BovineHD0900026247	9	92776813	A/C	reverse	T/G	0.885	BOT	-0.221022	23	277	0	0.521022	0.0789778		WG0096834-DNAB11_5002321	9	92776813	92786911	0.0316642	10099	320536	320539	BovineHD0900026247	BovineHD0900026250	4
BovineHD0900026251	9	92790097	A/G	same	A/G	0.9056	TOP	-0.00585017	0	300	0	0.30585	0.29415		WG0096834-DNAB11_5002321	9	92790097	99061902	0.0189866	6271806	320540	322830	BovineHD0900026251	BovineHD0900028569	2291
BovineHD0900028570	9	99063396	T/C	reverse	A/G	0.8839	TOP	-0.751671	152	148	0	1.05167	0.451671		WG0096834-DNAB11_5002321	9	99063396	99066707	-1.19336	3312	322831	322833	BovineHD0900028570	BovineHD0900028572	3
BovineHD0900028573	9	99067513	A/G	reverse	T/C	0.9002	BOT	-0.00433884	0	300	0	0.304339	0.295661		WG0096834-DNAB11_5002321	9	99067513	101899442	0.0150714	2831930	322834	323928	BovineHD0900028573	BovineHD0900029690	1095
BovineHD0900029691	9	101900677	T/C	reverse	A/G	0.824	TOP	-0.440012	86	214	0	0.740012	0.140012		WG0096834-DNAB11_5002321	9	101900677	101904580	-0.0333168	3904	323929	323931	BovineHD0900029691	BovineHD0900029693	3
BovineHD4100007748	9	101905518	A/G	same	A/G	0.8533	TOP	-0.00500097	0	300	0	0.305001	0.294999		WG0096834-DNAB11_5002321	9	101905518	104949618	0.0270557	3044101	323932	325046	BovineHD4100007748	BovineHD0900030809	1115
BovineHD0900030810	9	104955101	T/C	same	T/C	0.8888	BOT	-0.499807	78	222	0	0.799807	0.199807		WG0096834-DNAB11_5002321	9	104955101	104971555	0.140044	16455	325047	325049	BovineHD0900030810	BovineHD0900030814	3
BovineHD0900030815	9	104976395	A/G	reverse	T/C	0.8376	BOT	-0.00511515	0	300	0	0.305115	0.294885		WG0096834-DNAB11_5002321	9	104976395	105695468	0.0376477	719074	325050	325228	BovineHD0900030815	BovineHD0900031179	179
BovineHD1000000001	10	6391	T/C	reverse	A/G	0.7194	TOP	-0.00524235	0	300	0	0.305242	0.294758		WG0096834-DNAB11_5002321	10	6391	23160598	0.0147601	23154208	325229	332713	BovineHD1000000001	BovineHD1000007621	7485
BovineHD1000007626	10	23180741	T/C	reverse	A/G	0.8423	TOP	-1.53112	159	121	20	1.83112	1.23112		WG0096834-DNAB11_5002321	10	23180741	23222741	-2.51892	42001	332714	332719	BovineHD1000007626	BovineHD1000007632	6
BovineHD1000007644	10	23319458	A/G	same	A/G	0.8057	TOP	-0.103829	39	261	0	0.403829	0.196171		WG0096834-DNAB11_5002321	10	23319458	24057642	-0.0171637	738185	332720	332756	BovineHD1000007644	BovineHD1000007896	37
BovineHD1000007897	10	24061376	T/C	same	T/C	0.7954	BOT	-0.847551	89	201	10	1.14755	0.547551		WG0096834-DNAB11_5002321	10	24061376	24095827	0.19007	34452	332757	332763	BovineHD1000007897	BovineHD1000031230	7
BovineHD1000007922	10	24150282	A/G	reverse	T/C	0.7985	BOT	-0.172119	52	248	0	0.472119	0.127881		WG0096834-DNAB11_5002321	10	24150282	25173443	0.0185604	1023162	332764	332795	BovineHD1000007922	BovineHD1000008212	32
BovineHD1000008234	10	25231436	T/C	reverse	A/G	0.7831	TOP	-0.0050844	0	300	0	0.305084	0.294916		WG0096834-DNAB11_5002321	10	25231436	104301732	0.0163298	79070297	332796	355677	BovineHD1000008234	BovineHD1000030865	22882
BovineHD1100000002	11	20031	A/G	same	A/G	0.8337	TOP	-0.0137747	0	300	0	0.313775	0.286225		WG0096834-DNAB11_5002321	11	20031	429963	0.0215326	409933	355678	355827	BovineHD1100000002	BovineHD1100000145	150
BovineHD1100000146	11	436312	A/G	same	A/G	0.8388	TOP	-0.180245	13	287	0	0.480245	0.119755		WG0096834-DNAB11_5002321	11	436312	442731	0.0901687	6420	355828	355830	BovineHD1100000146	BovineHD1100000148	3
BovineHD1100000149	11	460333	A/G	same	A/G	0.8858	TOP	-0.00169766	0	300	0	0.301698	0.298302		WG0096834-DNAB11_5002321	11	460333	783678	0.0315026	323346	355831	355947	BovineHD1100000149	BovineHD4100008457	117
BovineHD1100000260	11	787079	T/C	reverse	A/G	0.8318	TOP	-1.04955	280	19	1	1.34955	0.749554		WG0096834-DNAB11_5002321	11	787079	796403	-1.08005	9325	355948	355950	BovineHD1100000260	BovineHD1100000263	3
BovineHD1100000264	11	797061	T/C	same	T/C	0.931	BOT	-0.00461141	0	300	0	0.304611	0.295389		WG0096834-DNAB11_5002321	11	797061	2021689	0.0184195	1224629	355951	356399	BovineHD1100000264	BovineHD1100000704	449
ARS-BFGL-NGS-91320	11	2027021	A/G	same	A/G	0.9371	TOP	-0.373167	49	251	0	0.673167	0.0731666		WG0096834-DNAB11_5002321	11	2027021	2029681	-0.105134	2661	356400	356402	ARS-BFGL-NGS-91320	BovineHD1100000706	3
BovineHD1100000707	11	2030552	T/C	reverse	A/G	0.8158	TOP	-0.00461279	0	300	0	0.304613	0.295387		WG0096834-DNAB11_5002321	11	2030552	8736570	0.015176	6706019	356403	358867	BovineHD1100000707	BovineHD1100003110	2465
BTB-00455991	11	8737561	T/C	same	T/C	0.8939	BOT	-0.95772	197	103	0	1.25772	0.65772		WG0096834-DNAB11_5002321	11	8737561	8738760	-1.06857	1200	358868	358870	BTB-00455991	BovineHD1100003112	3
BovineHD1100003113	11	8739659	T/C	reverse	A/G	0.9091	TOP	-0.00342018	0	300	0	0.30342	0.29658		WG0096834-DNAB11_5002321	11	8739659	17681948	0.0123013	8942290	358871	361284	BovineHD1100003113	BovineHD1100005446	2414
BovineHD1100005447	11	17685624	T/C	reverse	A/G	0.9093	TOP	-0.185648	41	259	0	0.485648	0.114352		WG0096834-DNAB11_5002321	11	17685624	17687898	-0.00937909	2275	361285	361287	BovineHD1100005447	BovineHD1100005448	3
BovineHD1100005449	11	17690139	T/C	reverse	A/G	0.913	TOP	-0.00388059	0	300	0	0.303881	0.296119		WG0096834-DNAB11_5002321	11	17690139	26805558	0.0151015	9115420	361288	363894	BovineHD1100005449	BovineHD1100007980	2607
BovineHD1100007981	11	26807586	A/C	reverse	T/G	0.8414	BOT	-0.804497	224	76	0	1.1045	0.504497		WG0096834-DNAB11_5002321	11	26807586	26808725	-0.995286	1140	363895	363897	BovineHD1100007981	ARS-BFGL-NGS-116433	3
BovineHD1100007983	11	26811543	T/C	same	T/C	0.855	BOT	-0.00393064	0	300	0	0.303931	0.296069		WG0096834-DNAB11_5002321	11	26811543	29417529	0.0216371	2605987	363898	364688	BovineHD1100007983	ARS-BFGL-NGS-62651	791
BovineHD1100008746	11	29418360	T/G	same	T/G	0.8002	BOT	-0.730393	193	105	2	1.03039	0.430393		WG0096834-DNAB11_5002321	11	29418360	29424214	-0.979384	5855	364689	364691	BovineHD1100008746	BovineHD1100008749	3
BovineHD1100008750	11	29429923	A/G	same	A/G	0.9076	TOP	-0.00597078	0	300	0	0.305971	0.294029		WG0096834-DNAB11_5002321	11	29429923	31571537	0.011701	2141615	364692	365491	BovineHD1100008750	Hapmap44627-BTA-92953	800
BovineHD1100009515	11	31574461	T/G	same	T/G	0.9017	BOT	-1.13685	269	31	0	1.43685	0.836852		WG0096834-DNAB11_5002321	11	31574461	31587891	-1.0399	13431	365492	365494	BovineHD1100009515	BovineHD1100009517	3
BovineHD1100009518	11	31597601	T/C	reverse	A/G	0.8387	TOP	-0.00763119	0	300	0	0.307631	0.292369		WG0096834-DNAB11_5002321	11	31597601	36295107	0.0197687	4697507	365495	366780	BovineHD1100009518	BovineHD1100010746	1286
BovineHD1100010748	11	36299315	T/G	same	T/G	0.8977	BOT	-0.855616	87	213	0	1.15562	0.555616		WG0096834-DNAB11_5002321	11	36299315	36309978	-0.0995986	10664	366781	366783	BovineHD1100010748	BovineHD1100010750	3
BovineHD1100010751	11	36310893	A/G	same	A/G	0.913	TOP	-0.00749839	0	300	0	0.307498	0.292502		WG0096834-DNAB11_5002321	11	36310893	48429988	0.0172946	12119096	366784	370318	BovineHD1100010751	BovineHD1100014223	3535
BovineHD1100014224	11	48432001	A/C	reverse	T/G	0.8638	BOT	-0.837855	227	71	2	1.13786	0.537855		WG0096834-DNAB11_5002321	11	48432001	48434474	0.15468	2474	370319	370321	BovineHD1100014224	BovineHD1100014226	3
BovineHD1100014227	11	48435237	T/C	reverse	A/G	0.8279	TOP	-0.00260813	0	300	0	0.302608	0.297392		WG0096834-DNAB11_5002321	11	48435237	50307524	0.0185051	1872288	370322	370912	BovineHD1100014227	BTB-01660245	591
BovineHD1100014817	11	50326620	T/C	reverse	A/G	0.9094	TOP	-0.287197	29	271	0	0.587197	0.0128031		WG0096834-DNAB11_5002321	11	50326620	50330158	-0.112984	3539	370913	370915	BovineHD1100014817	ARS-BFGL-NGS-97754	3
BovineHD1100014819	11	50332078	A/G	same	A/G	0.7761	TOP	-0.00660109	0	300	0	0.306601	0.293399		WG0096834-DNAB11_5002321	11	50332078	58222586	0.0270388	7890509	370916	372865	BovineHD1100014819	BovineHD1100016758	1950
BovineHD1100016759	11	58230799	A/G	same	A/G	0.8302	TOP	-0.457997	89	211	0	0.757997	0.157997		WG0096834-DNAB11_5002321	11	58230799	58233893	0.0602852	3095	372866	372868	BovineHD1100016759	BovineHD4100008869	3
ARS-BFGL-NGS-15285	11	58241212	A/C	same	A/C	0.8399	TOP	-0.00457726	0	300	0	0.304577	0.295423		WG0096834-DNAB11_5002321	11	58241212	69038077	0.0188556	10796866	372869	375825	ARS-BFGL-NGS-15285	BovineHD1100019557	2957
BovineHD1100019558	11	69038949	T/C	same	T/C	0.9176	BOT	-0.245099	21	279	0	0.545099	0.0549007		WG0096834-DNAB11_5002321	11	69038949	69041286	0.019191	2338	375826	375828	BovineHD1100019558	BovineHD1100019559	3
BovineHD1100019560	11	69042307	A/G	reverse	T/C	0.8601	BOT	-0.000185643	0	300	0	0.300186	0.299814		WG0096834-DNAB11_5002321	11	69042307	69355277	0.0255246	312971	375829	375977	BovineHD1100019560	BovineHD1100019713	149
BovineHD1100019714	11	69357111	A/G	reverse	T/C	0.7758	BOT	-0.284071	35	265	0	0.584071	0.0159292		WG0096834-DNAB11_5002321	11	69357111	69374266	0.118936	17156	375978	375980	BovineHD1100019714	BovineHD1100019716	3
ARS-BFGL-BAC-15571	11	69380054	A/G	reverse	T/C	0.8963	BOT	-0.00455353	0	300	0	0.304554	0.295446		WG0096834-DNAB11_5002321	11	69380054	81409371	0.012296	12029318	375981	379594	ARS-BFGL-BAC-15571	BovineHD1100023273	3614
BovineHD1100023274	11	81414106	A/G	same	A/G	0.914	TOP	-0.178379	41	259	0	0.478379	0.121621		WG0096834-DNAB11_5002321	11	81414106	81425393	0.0401723	11288	379595	379598	BovineHD1100023274	BovineHD1100023276	4
BovineHD1100023277	11	81430762	A/G	same	A/G	0.8738	TOP	-0.00451169	0	300	0	0.304512	0.295488		WG0096834-DNAB11_5002321	11	81430762	88907874	0.0143436	7477113	379599	381983	BovineHD1100023277	BovineHD1100025625	2385
BovineHD1100025626	11	88911104	A/C	same	A/C	0.9096	TOP	-0.683888	150	150	0	0.983888	0.383888		WG0096834-DNAB11_5002321	11	88911104	88919854	-1.02939	8751	381984	381986	BovineHD1100025626	BovineHD1100025628	3
BovineHD1100025629	11	88923009	T/C	reverse	A/G	0.9226	TOP	-0.00134166	0	300	0	0.301342	0.298658		WG0096834-DNAB11_5002321	11	88923009	91455265	0.0164196	2532257	381987	382899	BovineHD1100025629	BovineHD1100026530	913
BovineHD4100009135	11	91456314	T/C	same	T/C	0.8988	BOT	-0.748621	175	125	0	1.04862	0.448621		WG0096834-DNAB11_5002321	11	91456314	91458169	-0.934119	1856	382900	382902	BovineHD4100009135	BovineHD1100026532	3
BovineHD1100026533	11	91458789	T/G	reverse	A/C	0.9072	TOP	-0.0024683	0	300	0	0.302468	0.297532		WG0096834-DNAB11_5002321	11	91458789	93181134	0.0151211	1722346	382903	383502	BovineHD1100026533	BovineHD1100027136	600
BovineHD1100027138	11	93188055	T/G	same	T/G	0.8293	BOT	-0.787638	173	127	0	1.08764	0.487638		WG0096834-DNAB11_5002321	11	93188055	93190178	0.117402	2124	383503	383505	BovineHD1100027138	BovineHD1100027140	3
BovineHD1100027141	11	93191053	T/G	reverse	A/C	0.8266	TOP	-0.0199016	0	300	0	0.319902	0.280098		WG0096834-DNAB11_5002321	11	93191053	93896609	-0.0191902	705557	383506	383724	BovineHD1100027141	BovineHD1100027370	219
BovineHD1100027371	11	93900408	A/G	same	A/G	0.8925	TOP	-0.551774	83	216	1	0.851774	0.251774		WG0096834-DNAB11_5002321	11	93900408	93922796	0.0633451	22389	383725	383729	BovineHD1100027371	BovineHD1100027376	5
BovineHD1100027377	11	93931927	A/C	reverse	T/G	0.8172	BOT	-0.00489839	0	300	0	0.304898	0.295102		WG0096834-DNAB11_5002321	11	93931927	103275439	0.0188583	9343513	383730	386527	BovineHD1100027377	BovineHD1100030059	2798
BovineHD1100030060	11	103280864	A/G	reverse	T/C	0.6811	BOT	-0.00874081	0	300	0	0.308741	0.291259		WG0096834-DNAB11_5002321	11	103280864	107282960	0.0325705	4002097	386528	387692	BovineHD1100030060	BovineHD1100031365	1165
BovineHD1200000001	12	6351	T/C	same	T/C	0.812	BOT	-0.021019	0	300	0	0.321019	0.278981		WG0096834-DNAB11_5002321	12	6351	934425	0.00950578	928075	387693	387895	BovineHD1200000001	BovineHD1200000186	203
BovineHD1200000187	12	936045	A/G	reverse	T/C	0.8763	BOT	-0.956739	67	210	23	1.25674	0.656739		WG0096834-DNAB11_5002321	12	936045	944850	-0.13552	8806	387896	387900	BovineHD1200000187	BovineHD1200000191	5
BTB-01876724	12	947661	T/G	reverse	A/C	0.9296	TOP	-0.00566579	0	300	0	0.305666	0.294334		WG0096834-DNAB11_5002321	12	947661	32020724	0.0195743	31073064	387901	397544	BTB-01876724	BovineHD1200009414	9644
BovineHD1200009422	12	32054331	T/C	reverse	A/G	0.8406	TOP	-0.456099	79	215	6	0.756099	0.156099		WG0096834-DNAB11_5002321	12	32054331	32182960	-0.375043	128630	397545	397560	BovineHD1200009422	BovineHD1200027784	16
BovineHD1200009462	12	32218347	A/G	reverse	T/C	0.5112	BOT	-0.00821537	0	300	0	0.308215	0.291785		WG0096834-DNAB11_5002321	12	32218347	70426762	0.0266488	38208416	397561	408200	BovineHD1200009462	BovineHD1200019361	10640
BovineHD1200019362	12	70435829	T/C	same	T/C	0.7606	BOT	-1.47813	129	145	26	1.77813	1.17813		WG0096834-DNAB11_5002321	12	70435829	70458250	-3.66823	22422	408201	408204	BovineHD1200019362	BovineHD1200028177	4
BovineHD1200019368	12	70483913	T/G	same	T/G	0.8976	BOT	-0.254687	103	197	0	0.554687	0.0453134		WG0096834-DNAB11_5002321	12	70483913	71274536	0.023694	790624	408205	408249	BovineHD1200019368	BovineHD1200019530	45
BovineHD1200019600	12	71440002	T/C	same	T/C	0.7546	BOT	-0.782876	132	167	1	1.08288	0.482876		WG0096834-DNAB11_5002321	12	71440002	72042304	0.022604	602303	408250	408272	BovineHD1200019600	BovineHD1200019786	23
BovineHD1200019787	12	72058027	A/G	same	A/G	0.7934	TOP	-0.0396675	6	294	0	0.339668	0.260332		WG0096834-DNAB11_5002321	12	72058027	72509035	-0.0154687	451009	408273	408413	BovineHD1200019787	BovineHD1200020003	141
BovineHD1200020004	12	72511101	T/C	same	T/C	0.8892	BOT	-0.954142	66	228	6	1.25414	0.654142		WG0096834-DNAB11_5002321	12	72511101	72742881	-3.66307	231781	408414	408481	BovineHD1200020004	BovineHD1200020097	68
BovineHD1200020098	12	72748544	A/C	same	A/C	0.7672	TOP	-2.10131	155	131	14	2.40131	1.80131		WG0096834-DNAB11_5002321	12	72748544	72882991	-3.43118	134448	408482	408492	BovineHD1200020098	BovineHD1200020124	11
BovineHD1200020163	12	73001857	A/G	reverse	T/C	0.6077	BOT	-0.62162	166	134	0	0.92162	0.32162		WG0096834-DNAB11_5002321	12	73001857	73241030	-1.24033	239174	408493	408497	BovineHD1200020163	BovineHD1200020262	5
BovineHD1200028309	12	73319626	T/C	reverse	A/G	0.8269	TOP	-0.612861	118	161	21	0.912861	0.312861		WG0096834-DNAB11_5002321	12	73319626	73497775	-0.207952	178150	408498	408509	BovineHD1200028309	BTB-01761781	12
BovineHD1200020357	12	73553506	T/C	same	T/C	0.7773	BOT	-1.0797	247	53	0	1.3797	0.779703		WG0096834-DNAB11_5002321	12	73553506	73779660	-1.01945	226155	408510	408522	BovineHD1200020357	BovineHD1200020457	13
BovineHD1200020475	12	73811041	T/C	reverse	A/G	0.7052	TOP	-0.619528	159	141	0	0.919528	0.319528		WG0096834-DNAB11_5002321	12	73811041	74787542	-0.774154	976502	408523	408547	BovineHD1200020475	BTB-01838796	25
BovineHD1200020836	12	74840021	A/G	same	A/G	0.8607	TOP	-1.64634	139	134	27	1.94634	1.34634		WG0096834-DNAB11_5002321	12	74840021	75193156	0.0154483	353136	408548	408565	BovineHD1200020836	BovineHD1200020930	18
BovineHD1200020945	12	75238779	T/C	reverse	A/G	0.7878	TOP	-0.00874731	0	300	0	0.308747	0.291253		WG0096834-DNAB11_5002321	12	75238779	91131021	0.0166855	15892243	408566	413819	BovineHD1200020945	BovineHD1200027193	5254
BovineHD1300000001	13	13712	A/G	reverse	T/C	0.5331	BOT	-0.00816859	0	300	0	0.308169	0.291831		WG0096834-DNAB11_5002321	13	13712	1488714	0.023344	1475003	413820	414131	BovineHD1300000001	BovineHD1300000339	312
BovineHD1300000340	13	1492991	A/G	reverse	T/C	0.8862	BOT	-0.670052	146	151	3	0.970052	0.370052		WG0096834-DNAB11_5002321	13	1492991	1496558	-0.169259	3568	414132	414134	BovineHD1300000340	BovineHD1300000342	3
BovineHD1300000343	13	1497284	A/G	same	A/G	0.8291	TOP	-0.00421831	0	300	0	0.304218	0.295782		WG0096834-DNAB11_5002321	13	1497284	6063523	0.0140041	4566240	414135	415380	BovineHD1300000343	BovineHD1300001544	1246
BovineHD1300001545	13	6069080	T/C	reverse	A/G	0.8532	TOP	-0.715527	116	184	0	1.01553	0.415527		WG0096834-DNAB11_5002321	13	6069080	6079164	0.0968955	10085	415381	415383	BovineHD1300001545	BovineHD1300001547	3
BovineHD1300001548	13	6079879	T/C	reverse	A/G	0.8557	TOP	-0.0089795	0	300	0	0.308979	0.291021		WG0096834-DNAB11_5002321	13	6079879	10175391	0.0143863	4095513	415384	416618	BovineHD1300001548	BovineHD1300002746	1235
BovineHD1300002747	13	10179973	A/G	same	A/G	0.7898	TOP	-0.80745	182	118	0	1.10745	0.50745		WG0096834-DNAB11_5002321	13	10179973	10181978	-1.29467	2006	416619	416621	BovineHD1300002747	BovineHD1300002749	3
BovineHD1300002750	13	10186370	T/C	same	T/C	0.8934	BOT	-0.0043063	0	300	0	0.304306	0.295694		WG0096834-DNAB11_5002321	13	10186370	16976495	0.0183947	6790126	416622	418571	BovineHD1300002750	BovineHD1300004844	1950
BovineHD1300004845	13	16984321	T/C	same	T/C	0.8448	BOT	-0.984438	183	117	0	1.28444	0.684438		WG0096834-DNAB11_5002321	13	16984321	16993531	-1.3048	9211	418572	418574	BovineHD1300004845	BovineHD1300004846	3
BovineHD1300004847	13	16996565	T/C	reverse	A/G	0.8299	TOP	-0.00644951	0	300	0	0.30645	0.29355		WG0096834-DNAB11_5002321	13	16996565	25135686	0.0231629	8139122	418575	421029	BovineHD1300004847	BovineHD1300007266	2455
BTA-31912-no-rs	13	25138665	A/T	reverse	T/A	0.9046	BOT	-0.404256	57	243	0	0.704256	0.104256		WG0096834-DNAB11_5002321	13	25138665	25142000	-0.213233	3336	421030	421032	BTA-31912-no-rs	BovineHD1300007268	3
BovineHD1300007269	13	25143006	T/C	reverse	A/G	0.8742	TOP	-0.00519582	0	300	0	0.305196	0.294804		WG0096834-DNAB11_5002321	13	25143006	53855588	0.0160539	28712583	421033	429179	BovineHD1300007269	BovineHD1300025007	8147
BovineHD1300015258	13	53858853	T/C	reverse	A/G	0.7594	TOP	-0.288664	41	244	15	0.588664	0.0113357		WG0096834-DNAB11_5002321	13	53858853	53862891	0.0507638	4039	429180	429182	BovineHD1300015258	BovineHD1300015260	3
BovineHD1300015261	13	53868094	A/G	same	A/G	0.8048	TOP	-0.00561395	0	300	0	0.305614	0.294386		WG0096834-DNAB11_5002321	13	53868094	53932754	0.0288862	64661	429183	429210	BovineHD1300015261	BovineHD1300015288	28
BovineHD1300015289	13	53933240	A/G	same	A/G	0.8947	TOP	-0.211713	47	253	0	0.511713	0.0882874		WG0096834-DNAB11_5002321	13	53933240	53982995	0.0816327	49756	429211	429229	BovineHD1300015289	BovineHD1300015307	19
BovineHD1300015309	13	53985223	T/C	reverse	A/G	0.8815	TOP	-0.00915008	0	300	0	0.30915	0.29085		WG0096834-DNAB11_5002321	13	53985223	56666646	0.0113664	2681424	429230	430170	BovineHD1300015309	BovineHD1300016230	941
BovineHD1300016231	13	56669393	A/G	same	A/G	0.7331	TOP	-0.493476	150	147	3	0.793476	0.193476		WG0096834-DNAB11_5002321	13	56669393	56670962	-1.08097	1570	430171	430173	BovineHD1300016231	BovineHD1300016233	3
BovineHD1300016234	13	56675942	A/G	reverse	T/C	0.89	BOT	-0.00529677	0	300	0	0.305297	0.294703		WG0096834-DNAB11_5002321	13	56675942	73432844	0.0156132	16756903	430174	434456	BovineHD1300016234	BovineHD1300021124	4283
BovineHD1300021125	13	73435411	A/G	reverse	T/C	0.7898	BOT	-0.729089	175	125	0	1.02909	0.429089		WG0096834-DNAB11_5002321	13	73435411	73438715	-1.12456	3305	434457	434459	BovineHD1300021125	BovineHD1300021127	3
BovineHD1300021128	13	73442108	T/C	reverse	A/G	0.8161	TOP	-0.0059059	0	300	0	0.305906	0.294094		WG0096834-DNAB11_5002321	13	73442108	74969109	0.0243343	1527002	434460	434969	BovineHD1300021128	BovineHD1300021638	510
ARS-BFGL-NGS-105280	13	74973171	A/C	same	A/C	0.8067	TOP	-0.574732	81	219	0	0.874732	0.274732		WG0096834-DNAB11_5002321	13	74973171	74983221	-0.103358	10051	434970	434972	ARS-BFGL-NGS-105280	BovineHD1300021639	3
BovineHD1300021640	13	74984787	T/C	reverse	A/G	0.814	TOP	-0.00560425	0	300	0	0.305604	0.294396		WG0096834-DNAB11_5002321	13	74984787	81644077	0.0174616	6659291	434973	436817	BovineHD1300021640	BovineHD1300023666	1845
BovineHD1300023667	13	81648915	T/G	reverse	A/C	0.7774	TOP	-0.439016	73	227	0	0.739016	0.139016		WG0096834-DNAB11_5002321	13	81648915	81676764	0.0970826	27850	436818	436820	BovineHD1300023667	BovineHD1300023673	3
BovineHD1300023674	13	81680122	T/C	same	T/C	0.8225	BOT	-0.00778654	0	300	0	0.307787	0.292213		WG0096834-DNAB11_5002321	13	81680122	84229982	0.0160044	2549861	436821	437413	BovineHD1300023674	BovineHD1300024653	593
BovineHD1400024323	14	74984	T/G	same	T/G	0.8004	BOT	-0.00822405	0	300	0	0.308224	0.291776		WG0096834-DNAB11_5002321	14	74984	5301731	0.0308901	5226748	437414	438645	BovineHD1400024323	BovineHD1400001323	1232
BovineHD4100010690	14	5304884	T/C	reverse	A/G	0.8195	TOP	-0.850707	189	111	0	1.15071	0.550707		WG0096834-DNAB11_5002321	14	5304884	5310451	-1.25562	5568	438646	438648	BovineHD4100010690	BovineHD1400001325	3
BovineHD4100010691	14	5312441	A/G	reverse	T/C	0.7848	BOT	-0.00770151	0	300	0	0.307702	0.292298		WG0096834-DNAB11_5002321	14	5312441	11250155	0.00939215	5937715	438649	440887	BovineHD4100010691	BovineHD4100011086	2239
Hapmap29947-BTC-070181	14	11250157	T/C	reverse	A/G	0.9176	TOP	-0.93654	218	82	0	1.23654	0.63654		WG0096834-DNAB11_5002321	14	11250157	11255704	-0.0391297	5548	440888	440890	Hapmap29947-BTC-070181	BovineHD1400003178	3
BovineHD1400003179	14	11259034	T/C	reverse	A/G	0.8359	TOP	-0.00366818	0	300	0	0.303668	0.296332		WG0096834-DNAB11_5002321	14	11259034	17326784	0.0126147	6067751	440891	442591	BovineHD1400003179	BovineHD1400004921	1701
BovineHD1400004922	14	17329297	A/G	reverse	T/C	0.8326	BOT	-1.67675	102	197	1	1.97675	1.37675		WG0096834-DNAB11_5002321	14	17329297	17336372	-0.182702	7076	442592	442594	BovineHD1400004922	BovineHD1400024063	3
BovineHD1400004925	14	17343293	T/G	reverse	A/C	0.8982	TOP	-0.00429489	0	300	0	0.304295	0.295705		WG0096834-DNAB11_5002321	14	17343293	30520328	0.0202692	13177036	442595	446662	BovineHD1400004925	BovineHD1400008821	4068
BovineHD1400008822	14	30523027	A/C	reverse	T/G	0.9166	BOT	-0.696425	134	165	1	0.996425	0.396425		WG0096834-DNAB11_5002321	14	30523027	30526468	-0.0597517	3442	446663	446665	BovineHD1400008822	UA-IFASA-8129	3
BovineHD1400008824	14	30532956	T/C	same	T/C	0.8329	BOT	-0.00444569	0	300	0	0.304446	0.295554		WG0096834-DNAB11_5002321	14	30532956	51554288	0.0203804	21021333	446666	452511	BovineHD1400008824	BovineHD1400014646	5846
BovineHD1400014647	14	51558631	T/C	same	T/C	0.9376	BOT	-0.849026	189	111	0	1.14903	0.549026		WG0096834-DNAB11_5002321	14	51558631	51564256	-0.031585	5626	452512	452514	BovineHD1400014647	BovineHD1400014649	3
BovineHD1400014650	14	51568029	T/C	reverse	A/G	0.8257	TOP	-0.00334879	0	300	0	0.303349	0.296651		WG0096834-DNAB11_5002321	14	51568029	54108047	0.0409255	2540019	452515	453098	BovineHD1400014650	BovineHD1400015204	584
BovineHD1400015207	14	54123999	T/C	same	T/C	0.9084	BOT	-0.505539	91	190	19	0.805539	0.205539		WG0096834-DNAB11_5002321	14	54123999	54126508	-0.19741	2510	453099	453101	BovineHD1400015207	BovineHD1400015209	3
BovineHD1400015210	14	54130331	A/G	reverse	T/C	0.8648	BOT	-0.00641078	0	300	0	0.306411	0.293589		WG0096834-DNAB11_5002321	14	54130331	68609605	0.0235699	14479275	453102	457308	BovineHD1400015210	BovineHD1400019185	4207
BovineHD1400019186	14	68614172	T/C	same	T/C	0.8859	BOT	-0.577926	91	209	0	0.877926	0.277926		WG0096834-DNAB11_5002321	14	68614172	68619030	-1.7185	4859	457309	457311	BovineHD1400019186	BTA-35325-no-rs	3
BovineHD1400019188	14	68620692	T/C	reverse	A/G	0.8111	TOP	-0.00433462	0	300	0	0.304335	0.295665		WG0096834-DNAB11_5002321	14	68620692	79288476	0.0209423	10667785	457312	460421	BovineHD1400019188	BovineHD1400022251	3110
BovineHD1400022252	14	79289549	T/G	reverse	A/C	0.8768	TOP	-0.88049	192	108	0	1.18049	0.58049		WG0096834-DNAB11_5002321	14	79289549	79291834	-0.126546	2286	460422	460424	BovineHD1400022252	BovineHD1400022254	3
BovineHD1400022255	14	79293963	A/G	reverse	T/C	0.8107	BOT	-0.00604568	0	300	0	0.306046	0.293954		WG0096834-DNAB11_5002321	14	79293963	82505961	0.0271561	3211999	460425	461446	BovineHD1400022255	BovineHD1400023308	1022
BovineHD1400023309	14	82507396	T/C	same	T/C	0.8648	BOT	-0.92394	212	88	0	1.22394	0.62394		WG0096834-DNAB11_5002321	14	82507396	82510580	-0.012258	3185	461447	461449	BovineHD1400023309	BovineHD1400023311	3
BovineHD1400023312	14	82514246	A/G	reverse	T/C	0.918	BOT	-0.00672622	0	300	0	0.306726	0.293274		WG0096834-DNAB11_5002321	14	82514246	84628243	0.00826261	2113998	461450	462193	BovineHD1400023312	BovineHD1400024196	744
BovineHD1500000003	15	43737	T/G	same	T/G	0.8121	BOT	-0.00640063	0	300	0	0.306401	0.293599		WG0096834-DNAB11_5002321	15	43737	27461164	0.0164966	27417428	462194	469583	BovineHD1500000003	BovineHD1500007365	7390
BovineHD1500007366	15	27461860	T/C	reverse	A/G	0.9166	TOP	-0.65402	54	246	0	0.95402	0.35402		WG0096834-DNAB11_5002321	15	27461860	27469697	0.0573298	7838	469584	469586	BovineHD1500007366	BovineHD1500007368	3
BTA-36189-no-rs	15	27470647	A/C	same	A/C	0.8673	TOP	-0.00740053	0	300	0	0.307401	0.292599		WG0096834-DNAB11_5002321	15	27470647	31849952	0.00864384	4379306	469587	470889	BTA-36189-no-rs	BovineHD1500008610	1303
BovineHD1500025721	15	31858689	T/C	same	T/C	0.8107	BOT	-1.00721	116	184	0	1.30721	0.707205		WG0096834-DNAB11_5002321	15	31858689	31866765	-2.59671	8077	470890	470892	BovineHD1500025721	BovineHD1500008612	3
BovineHD1500008613	15	31869521	A/G	same	A/G	0.8038	TOP	-0.00495518	0	300	0	0.304955	0.295045		WG0096834-DNAB11_5002321	15	31869521	45461983	0.014992	13592463	470893	475170	BovineHD1500008613	BovineHD1500012752	4278
BovineHD1500012754	15	45470174	A/G	reverse	T/C	0.762	BOT	-0.248735	53	247	0	0.548735	0.0512652		WG0096834-DNAB11_5002321	15	45470174	45542956	0.0415161	72783	475171	475206	BovineHD1500012754	BovineHD1500012796	36
BovineHD1500012797	15	45546094	T/C	same	T/C	0.8842	BOT	-0.0109424	0	300	0	0.310942	0.289058		WG0096834-DNAB11_5002321	15	45546094	47814022	0.0103164	2267929	475207	475940	BovineHD1500012797	BovineHD1500013722	734
ARS-BFGL-NGS-32444	15	47819771	A/G	reverse	T/C	0.881	BOT	-0.657193	83	210	7	0.957193	0.357193		WG0096834-DNAB11_5002321	15	47819771	47873132	-2.92219	53362	475941	475943	ARS-BFGL-NGS-32444	BovineHD1500013731	3
BovineHD1500013732	15	47875477	T/C	same	T/C	0.7056	BOT	-0.0104011	0	300	0	0.310401	0.289599		WG0096834-DNAB11_5002321	15	47875477	49867473	0.0139158	1991997	475944	476429	BovineHD1500013732	BovineHD1500014368	486
BovineHD1500014369	15	49894984	A/G	reverse	T/C	0.7786	BOT	-0.719104	125	155	20	1.0191	0.419104		WG0096834-DNAB11_5002321	15	49894984	49940983	-0.114042	46000	476430	476432	BovineHD1500014369	BovineHD1500014379	3
BovineHD1500014383	15	49957957	A/G	reverse	T/C	0.877	BOT	-0.0114211	0	300	0	0.311421	0.288579		WG0096834-DNAB11_5002321	15	49957957	54089311	0.00689555	4131355	476433	477532	BovineHD1500014383	BovineHD1500015596	1100
BovineHD1500015597	15	54090285	T/C	same	T/C	0.8339	BOT	-1.08051	197	103	0	1.38051	0.780511		WG0096834-DNAB11_5002321	15	54090285	54093282	-1.40612	2998	477533	477535	BovineHD1500015597	BovineHD1500015599	3
BovineHD1500015600	15	54093897	A/G	reverse	T/C	0.8286	BOT	-0.00546384	0	300	0	0.305464	0.294536		WG0096834-DNAB11_5002321	15	54093897	57469559	0.016733	3375663	477536	478574	BovineHD1500015600	BovineHD1500016594	1039
Hapmap49069-BTA-17164	15	57470559	T/C	same	T/C	0.8157	BOT	-0.950819	161	139	0	1.25082	0.650819		WG0096834-DNAB11_5002321	15	57470559	57471663	-0.102377	1105	478575	478577	Hapmap49069-BTA-17164	BovineHD1500016597	3
BovineHD1500016598	15	57472250	A/G	same	A/G	0.8795	TOP	-0.00729715	0	300	0	0.307297	0.292703		WG0096834-DNAB11_5002321	15	57472250	79161030	0.016084	21688781	478578	485281	BovineHD1500016598	BovineHD1500023053	6704
BovineHD1500023054	15	79161886	A/G	same	A/G	0.8112	TOP	-1.04173	223	77	0	1.34173	0.741726		WG0096834-DNAB11_5002321	15	79161886	79165241	-1.15376	3356	485282	485284	BovineHD1500023054	BovineHD1500023056	3
BovineHD1500023057	15	79166030	T/G	reverse	A/C	0.8618	TOP	-0.0215733	1	299	0	0.321573	0.278427		WG0096834-DNAB11_5002321	15	79166030	80329011	0.00374241	1162982	485285	485569	BovineHD1500023057	BovineHD1500023413	285
BTB-01690781	15	80369812	T/C	reverse	A/G	0.8721	TOP	-0.426224	54	246	0	0.726224	0.126224		WG0096834-DNAB11_5002321	15	80369812	80408863	0.0589925	39052	485570	485574	BTB-01690781	BovineHD1500023423	5
BovineHD1500023439	15	80511026	A/G	same	A/G	0.7772	TOP	-0.67243	92	190	18	0.97243	0.37243		WG0096834-DNAB11_5002321	15	80511026	80529996	-3.37262	18971	485575	485577	BovineHD1500023439	BovineHD1500026023	3
BovineHD1500023455	15	80573351	A/C	same	A/C	0.8067	TOP	-0.250123	60	220	20	0.550123	0.0498767		WG0096834-DNAB11_5002321	15	80573351	80831076	-3.06017	257726	485578	485596	BovineHD1500023455	BovineHD1500023511	19
BovineHD1500023514	15	80842722	A/G	same	A/G	0.4971	TOP	-0.0136719	3	297	0	0.313672	0.286328		WG0096834-DNAB11_5002321	15	80842722	81298654	0.0195009	455933	485597	485696	BovineHD1500023514	BovineHD1500023669	100
BovineHD1500023670	15	81301329	T/C	reverse	A/G	0.8415	TOP	-0.302029	83	207	10	0.602029	0.00202908		WG0096834-DNAB11_5002321	15	81301329	81308681	-0.365082	7353	485697	485700	BovineHD1500023670	BovineHD1500023673	4
BovineHD1500023675	15	81310997	T/C	same	T/C	0.783	BOT	-0.00871614	0	300	0	0.308716	0.291284		WG0096834-DNAB11_5002321	15	81310997	85276403	0.0099768	3965407	485701	486948	BovineHD1500023675	BovineHD1500026069	1248
BovineHD1600000001	16	24074	T/C	reverse	A/G	0.894	TOP	-0.00552506	0	300	0	0.305525	0.294475		WG0096834-DNAB11_5002321	16	24074	5736010	0.0113577	5711937	486949	488570	BovineHD1600000001	BovineHD1600001627	1622
BovineHD1600001628	16	5738701	T/C	reverse	A/G	0.8591	TOP	-0.143898	40	254	6	0.443898	0.156102		WG0096834-DNAB11_5002321	16	5738701	5752883	0.0238934	14183	488571	488574	BovineHD1600001628	BovineHD1600001635	4
BovineHD1600001637	16	5760479	A/G	same	A/G	0.8616	TOP	-0.00758262	0	300	0	0.307583	0.292417		WG0096834-DNAB11_5002321	16	5760479	8599632	0.018617	2839154	488575	488953	BovineHD1600001637	BovineHD1600002396	379
BovineHD1600002397	16	8605747	A/G	reverse	T/C	0.8854	BOT	-0.855651	136	157	7	1.15565	0.555651		WG0096834-DNAB11_5002321	16	8605747	8623933	0.169761	18187	488954	488956	BovineHD1600002397	BovineHD1600002399	3
BovineHD1600002400	16	8639703	T/C	reverse	A/G	0.8529	TOP	-0.00392589	0	300	0	0.303926	0.296074		WG0096834-DNAB11_5002321	16	8639703	15059221	0.0223571	6419519	488957	490694	BovineHD1600002400	BovineHD1600004083	1738
BovineHD1600004084	16	15066677	T/C	reverse	A/G	0.8908	TOP	-0.0304935	8	292	0	0.330493	0.269507		WG0096834-DNAB11_5002321	16	15066677	15145634	0.0365675	78958	490695	490721	BovineHD1600004084	BovineHD1600004114	27
BovineHD1600004115	16	15146573	A/G	same	A/G	0.886	TOP	-0.0968886	15	285	0	0.396889	0.203111		WG0096834-DNAB11_5002321	16	15146573	15243100	0.0249357	96528	490722	490751	BovineHD1600004115	BovineHD1600004140	30
ARS-BFGL-NGS-1753	16	15247073	T/C	same	T/C	0.9133	BOT	-0.0043505	0	300	0	0.304351	0.295649		WG0096834-DNAB11_5002321	16	15247073	23908370	0.0210866	8661298	490752	493262	ARS-BFGL-NGS-1753	BovineHD1600006615	2511
BovineHD1600006616	16	23911483	T/C	reverse	A/G	0.7736	TOP	-0.445517	94	206	0	0.745517	0.145517		WG0096834-DNAB11_5002321	16	23911483	23916897	0.170424	5415	493263	493265	BovineHD1600006616	BovineHD1600006618	3
BovineHD1600006619	16	23918281	T/C	same	T/C	0.7904	BOT	-0.00398457	0	300	0	0.303985	0.296015		WG0096834-DNAB11_5002321	16	23918281	39553476	0.0189927	15635196	493266	498149	BovineHD1600006619	Hapmap47598-BTA-38857	4884
BovineHD1600011296	16	39558124	A/G	reverse	T/C	0.8095	BOT	-0.188732	39	261	0	0.488732	0.111268		WG0096834-DNAB11_5002321	16	39558124	39589152	0.091541	31029	498150	498155	BovineHD1600011296	BovineHD1600011300	6
BovineHD4100012496	16	39640420	A/C	same	A/C	0.9044	TOP	-0.00491584	0	300	0	0.304916	0.295084		WG0096834-DNAB11_5002321	16	39640420	47052976	0.0148844	7412557	498156	499907	BovineHD4100012496	BovineHD1600012983	1752
BovineHD1600012984	16	47054507	T/C	same	T/C	0.8885	BOT	-0.545068	139	161	0	0.845068	0.245068		WG0096834-DNAB11_5002321	16	47054507	47056851	-1.09703	2345	499908	499910	BovineHD1600012984	BovineHD1600012985	3
BovineHD1600012986	16	47058678	A/C	reverse	T/G	0.8074	BOT	-0.007431	0	300	0	0.307431	0.292569		WG0096834-DNAB11_5002321	16	47058678	54274986	0.0195903	7216309	499911	502107	BovineHD1600012986	BovineHD1600015093	2197
BovineHD1600015094	16	54276502	T/C	same	T/C	0.7762	BOT	-0.725459	183	115	2	1.02546	0.425459		WG0096834-DNAB11_5002321	16	54276502	54282897	-1.03629	6396	502108	502110	BovineHD1600015094	BovineHD1600015096	3
BovineHD1600015097	16	54284290	T/C	reverse	A/G	0.9121	TOP	-0.00311392	0	300	0	0.303114	0.296886		WG0096834-DNAB11_5002321	16	54284290	70285597	0.016105	16001308	502111	507149	BovineHD1600015097	BovineHD1600019966	5039
BovineHD1600019967	16	70286358	A/G	reverse	T/C	0.8982	BOT	-0.964138	232	68	0	1.26414	0.664138		WG0096834-DNAB11_5002321	16	70286358	70287955	-1.31824	1598	507150	507152	BovineHD1600019967	BovineHD1600019968	3
BovineHD1600019969	16	70297857	T/C	reverse	A/G	0.8653	TOP	-0.00386868	0	300	0	0.303869	0.296131		WG0096834-DNAB11_5002321	16	70297857	78024069	0.0180564	7726213	507153	509872	BovineHD1600019969	BovineHD1600022655	2720
BovineHD1600022656	16	78025837	A/C	reverse	T/G	0.9118	BOT	-0.896192	209	91	0	1.19619	0.596192		WG0096834-DNAB11_5002321	16	78025837	78033206	0.0962035	7370	509873	509875	BovineHD1600022656	BovineHD1600022659	3
BovineHD1600022660	16	78035505	A/G	reverse	T/C	0.8691	BOT	-0.00887709	0	300	0	0.308877	0.291123		WG0096834-DNAB11_5002321	16	78035505	78797618	0.000717077	762114	509876	510161	BovineHD1600022660	BovineHD1600022944	286
BovineHD1600022945	16	78798194	T/C	same	T/C	0.9037	BOT	-0.754248	188	112	0	1.05425	0.454248		WG0096834-DNAB11_5002321	16	78798194	78801542	-0.933119	3349	510162	510164	BovineHD1600022945	BovineHD1600022947	3
BovineHD1600022948	16	78808784	T/C	reverse	A/G	0.8087	TOP	-0.00412855	0	300	0	0.304129	0.295871		WG0096834-DNAB11_5002321	16	78808784	81720984	0.0162688	2912201	510165	511126	BovineHD1600022948	BovineHD1600024109	962
BovineHD1700000002	17	2892	A/G	same	A/G	0.7789	TOP	-0.0036311	0	300	0	0.303631	0.296369		WG0096834-DNAB11_5002321	17	2892	15312058	0.018217	15309167	511127	515640	BovineHD1700000002	BovineHD1700004392	4514
BovineHD1700004393	17	15315852	A/G	same	A/G	0.8787	TOP	-0.814397	141	159	0	1.1144	0.514397		WG0096834-DNAB11_5002321	17	15315852	15334041	-0.0266044	18190	515641	515643	BovineHD1700004393	BovineHD4100012909	3
BovineHD4100012910	17	15336777	T/C	same	T/C	0.8599	BOT	-0.00508389	0	300	0	0.305084	0.294916		WG0096834-DNAB11_5002321	17	15336777	25025930	0.0229151	9689154	515644	518403	BovineHD4100012910	BovineHD1700022244	2760
BovineHD1700007050	17	25056695	A/G	reverse	T/C	0.7369	BOT	-1.09522	75	225	0	1.39522	0.795224		WG0096834-DNAB11_5002321	17	25056695	25119996	0.00372952	63302	518404	518407	BovineHD1700007050	BovineHD1700007057	4
BovineHD1700007058	17	25131024	A/G	same	A/G	0.8707	TOP	-0.00541997	0	300	0	0.30542	0.29458		WG0096834-DNAB11_5002321	17	25131024	39027634	0.0286185	13896611	518408	522012	BovineHD1700007058	BovineHD1700010659	3605
BovineHD1700010660	17	39031602	T/C	reverse	A/G	0.8683	TOP	-0.928657	253	47	0	1.22866	0.628657		WG0096834-DNAB11_5002321	17	39031602	39035674	-1.34204	4073	522013	522015	BovineHD1700010660	BovineHD1700010662	3
BovineHD1700010663	17	39038621	A/G	reverse	T/C	0.8998	BOT	-0.00754436	0	300	0	0.307544	0.292456		WG0096834-DNAB11_5002321	17	39038621	50553089	0.0170663	11514469	522016	525772	BovineHD1700010663	BovineHD1700014394	3757
BovineHD1700014395	17	50556610	T/C	same	T/C	0.873	BOT	-0.880787	164	135	1	1.18079	0.580787		WG0096834-DNAB11_5002321	17	50556610	50591475	0.0727673	34866	525773	525775	BovineHD1700014395	BovineHD1700014398	3
BovineHD1700014399	17	50595282	T/C	same	T/C	0.9151	BOT	0.00655668	0	300	0	0.293443	0.306557		WG0096834-DNAB11_5002321	17	50595282	50696256	0.00238334	100975	525776	525787	BovineHD1700014399	BovineHD1700014415	12
BovineHD1700014416	17	50746686	T/C	reverse	A/G	0.6394	TOP	-1.01504	75	225	0	1.31504	0.71504		WG0096834-DNAB11_5002321	17	50746686	50962760	0.0684388	216075	525788	525797	BovineHD1700014416	BovineHD1700014431	10
BovineHD1700014433	17	50975475	A/G	reverse	T/C	0.843	BOT	-0.0405761	0	300	0	0.340576	0.259424		WG0096834-DNAB11_5002321	17	50975475	51097333	0.0145287	121859	525798	525848	BovineHD1700014433	ARS-BFGL-NGS-75066	51
BovineHD1700014483	17	51115979	A/G	reverse	T/C	0.6804	BOT	-1.14061	75	225	0	1.44061	0.840606		WG0096834-DNAB11_5002321	17	51115979	51370688	0.037112	254710	525849	525854	BovineHD1700014483	BovineHD1700014495	6
BovineHD1700014497	17	51599696	T/C	same	T/C	0.8319	BOT	-0.00384175	0	300	0	0.303842	0.296158		WG0096834-DNAB11_5002321	17	51599696	54856192	0.00922058	3256497	525855	526907	BovineHD1700014497	BovineHD1700015568	1053
BovineHD1700015569	17	54856902	T/G	reverse	A/C	0.7874	TOP	-0.896446	193	107	0	1.19645	0.596446		WG0096834-DNAB11_5002321	17	54856902	54862391	-1.29833	5490	526908	526910	BovineHD1700015569	BovineHD1700015570	3
BovineHD1700015573	17	54865796	T/C	reverse	A/G	0.7435	TOP	-0.00425575	0	300	0	0.304256	0.295744		WG0096834-DNAB11_5002321	17	54865796	66055440	0.0145004	11189645	526911	530526	BovineHD1700015573	BovineHD1700019067	3616
BovineHD1700019068	17	66056015	T/C	reverse	A/G	0.7734	TOP	-0.841415	155	145	0	1.14141	0.541415		WG0096834-DNAB11_5002321	17	66056015	66057494	-1.27461	1480	530527	530529	BovineHD1700019068	BovineHD1700019069	3
BovineHD1700019070	17	66058583	A/G	same	A/G	0.889	TOP	-0.00593987	0	300	0	0.30594	0.29406		WG0096834-DNAB11_5002321	17	66058583	72843598	0.0194514	6785016	530530	532796	BovineHD1700019070	BovineHD1700021292	2267
BovineHD1700022390	17	72870233	T/C	reverse	A/G	0.7056	TOP	-0.599685	157	128	15	0.899685	0.299685		WG0096834-DNAB11_5002321	17	72870233	72936768	-0.873005	66536	532797	532800	BovineHD1700022390	BovineHD1700021315	4
BovineHD1700021318	17	72941663	T/C	same	T/C	0.6888	BOT	-0.00404687	1	299	0	0.304047	0.295953		WG0096834-DNAB11_5002321	17	72941663	73088087	0.0687841	146425	532801	532834	BovineHD1700021318	BovineHD1700021370	34
BovineHD1700021372	17	73090468	A/G	reverse	T/C	0.7905	BOT	-0.730008	81	208	11	1.03001	0.430008		WG0096834-DNAB11_5002321	17	73090468	73093737	0.053365	3270	532835	532837	BovineHD1700021372	BovineHD1700021374	3
BovineHD1700021375	17	73097901	A/G	reverse	T/C	0.7898	BOT	-0.00882062	0	300	0	0.308821	0.291179		WG0096834-DNAB11_5002321	17	73097901	75148791	0.0404239	2050891	532838	533392	BovineHD1700021375	BovineHD1700022147	555
BovineHD1800000009	18	85883	A/G	same	A/G	0.8296	TOP	-0.00657326	0	300	0	0.306573	0.293427		WG0096834-DNAB11_5002321	18	85883	61644854	0.0154746	61558972	533393	551453	BovineHD1800000009	BTA-106398-no-rs	18061
BovineHD1800017792	18	61674257	T/G	same	T/G	0.7871	BOT	-1.0929	250	50	0	1.3929	0.7929		WG0096834-DNAB11_5002321	18	61674257	61768443	-0.694565	94187	551454	551462	BovineHD1800017792	BovineHD1800017805	9
BovineHD1800017806	18	61781777	A/G	same	A/G	0.8822	TOP	-1.18956	79	217	4	1.48956	0.88956		WG0096834-DNAB11_5002321	18	61781777	61835029	-4.17466	53253	551463	551470	BovineHD1800017806	BovineHD1800017816	8
BovineHD1800017819	18	61846584	T/C	same	T/C	0.8799	BOT	0.00245566	0	300	0	0.297544	0.302456		WG0096834-DNAB11_5002321	18	61846584	61857145	0.0195547	10562	551471	551478	BovineHD1800017819	BovineHD1800017826	8
BovineHD1800019875	18	61894649	T/C	reverse	A/G	0.8872	TOP	-1.45478	114	171	15	1.75478	1.15478		WG0096834-DNAB11_5002321	18	61894649	61918012	-3.34228	23364	551479	551484	BovineHD1800019875	BovineHD1800017834	6
Hapmap40935-BTA-27343	18	61920892	A/G	reverse	T/C	0.7836	BOT	-0.0102255	0	300	0	0.310226	0.289774		WG0096834-DNAB11_5002321	18	61920892	65999195	0.0134686	4078304	551485	552778	Hapmap40935-BTA-27343	BovineHD1800019329	1294
BovineHD1900000002	19	81083	T/C	same	T/C	0.8473	BOT	-0.00586508	0	300	0	0.305865	0.294135		WG0096834-DNAB11_5002321	19	81083	2331441	0.013076	2250359	552779	553267	BovineHD1900000002	BovineHD1900000521	489
BovineHD1900000522	19	2335931	A/G	same	A/G	0.8575	TOP	-0.470854	54	246	0	0.770854	0.170854		WG0096834-DNAB11_5002321	19	2335931	2344351	0.117883	8421	553268	553270	BovineHD1900000522	BovineHD1900000524	3
BovineHD1900000525	19	2350364	T/C	same	T/C	0.7617	BOT	-0.00883061	0	300	0	0.308831	0.291169		WG0096834-DNAB11_5002321	19	2350364	2573407	0.0229072	223044	553271	553337	BovineHD1900000525	BovineHD1900000592	67
BovineHD1900000594	19	2575861	T/C	same	T/C	0.907	BOT	-0.587924	99	183	18	0.887924	0.287924		WG0096834-DNAB11_5002321	19	2575861	2604934	-2.44799	29074	553338	553340	BovineHD1900000594	BovineHD1900000597	3
BovineHD1900000598	19	2609059	T/C	reverse	A/G	0.9196	TOP	-0.00365269	0	300	0	0.303653	0.296347		WG0096834-DNAB11_5002321	19	2609059	5913723	0.0169046	3304665	553341	554214	BovineHD1900000598	BovineHD1900001502	874
BovineHD1900001503	19	5915322	A/G	same	A/G	0.8654	TOP	-1.028	217	83	0	1.328	0.728003		WG0096834-DNAB11_5002321	19	5915322	5918003	-0.0254863	2682	554215	554217	BovineHD1900001503	BovineHD1900001505	3
BovineHD1900001506	19	5920385	T/C	reverse	A/G	0.7833	TOP	-0.00497332	0	300	0	0.304973	0.295027		WG0096834-DNAB11_5002321	19	5920385	14599036	0.0123451	8678652	554218	556636	BovineHD1900001506	BovineHD1900003866	2419
BovineHD1900003867	19	14601910	T/G	same	T/G	0.8321	BOT	-0.130285	22	278	0	0.430285	0.169715		WG0096834-DNAB11_5002321	19	14601910	14606603	0.130847	4694	556637	556641	BovineHD1900003867	BovineHD1900003871	5
BovineHD1900003872	19	14610572	A/C	reverse	T/G	0.7297	BOT	-0.00524631	0	300	0	0.305246	0.294754		WG0096834-DNAB11_5002321	19	14610572	25560066	0.0118564	10949495	556642	560232	BovineHD1900003872	BovineHD1900007492	3591
BovineHD1900007493	19	25560772	T/G	same	T/G	0.7526	BOT	-0.519471	115	185	0	0.819471	0.219471		WG0096834-DNAB11_5002321	19	25560772	25563042	0.177842	2271	560233	560235	BovineHD1900007493	ARS-BFGL-NGS-5807	3
BovineHD1900007495	19	25564206	T/C	same	T/C	0.9133	BOT	-0.00433728	0	300	0	0.304337	0.295663		WG0096834-DNAB11_5002321	19	25564206	35920605	0.0192375	10356400	560236	563330	BovineHD1900007495	ARS-BFGL-NGS-28386	3095
BovineHD1900010425	19	35933815	T/C	same	T/C	0.7622	BOT	-0.521933	75	225	0	0.821933	0.221933		WG0096834-DNAB11_5002321	19	35933815	35957534	0.0204302	23720	563331	563333	BovineHD1900010425	BovineHD1900010429	3
BovineHD1900010430	19	35958347	T/C	same	T/C	0.8827	BOT	-0.00419943	0	300	0	0.304199	0.295801		WG0096834-DNAB11_5002321	19	35958347	39159081	0.0210268	3200735	563334	564220	BovineHD1900010430	BovineHD1900011253	887
BovineHD1900011254	19	39160371	T/C	reverse	A/G	0.7327	TOP	-0.670385	169	131	0	0.970385	0.370385		WG0096834-DNAB11_5002321	19	39160371	39166284	-1.13404	5914	564221	564223	BovineHD1900011254	BovineHD1900011257	3
BovineHD1900011258	19	39168748	T/C	reverse	A/G	0.8184	TOP	-0.00518252	0	300	0	0.305183	0.294817		WG0096834-DNAB11_5002321	19	39168748	45724095	0.0214142	6555348	564224	565892	BovineHD1900011258	BovineHD1900012821	1669
BovineHD1900012822	19	45725248	A/G	reverse	T/C	0.706	BOT	-0.895516	224	76	0	1.19552	0.595516		WG0096834-DNAB11_5002321	19	45725248	45727245	-1.18717	1998	565893	565895	BovineHD1900012822	BovineHD1900012823	3
BovineHD1900012824	19	45729601	T/C	same	T/C	0.812	BOT	-0.00510974	0	300	0	0.30511	0.29489		WG0096834-DNAB11_5002321	19	45729601	46079413	0.0338097	349813	565896	565993	BovineHD1900012824	BovineHD1900012910	98
BovineHD1900012911	19	46081317	T/C	same	T/C	0.8815	BOT	-0.961612	248	51	1	1.26161	0.661612		WG0096834-DNAB11_5002321	19	46081317	46090622	-0.980911	9306	565994	565996	BovineHD1900012911	BovineHD1900012913	3
BovineHD1900012914	19	46093604	T/C	same	T/C	0.8115	BOT	-0.00696284	0	300	0	0.306963	0.293037		WG0096834-DNAB11_5002321	19	46093604	56826194	0.0237195	10732591	565997	569150	BovineHD1900012914	BovineHD4100014344	3154
BovineHD1900016071	19	56830067	T/C	reverse	A/G	0.8965	TOP	-0.461739	65	235	0	0.761739	0.161739		WG0096834-DNAB11_5002321	19	56830067	56837932	-0.0669529	7866	569151	569153	BovineHD1900016071	UA-IFASA-8623	3
BovineHD1900016073	19	56843503	T/G	reverse	A/C	0.8581	TOP	-0.00623017	0	300	0	0.30623	0.29377		WG0096834-DNAB11_5002321	19	56843503	64044783	0.0219409	7201281	569154	571686	BovineHD1900016073	BovineHD1900018650	2533
BovineHD2000000005	20	43247	T/C	same	T/C	0.7843	BOT	-0.00689721	0	300	0	0.306897	0.293103		WG0096834-DNAB11_5002321	20	43247	16401681	0.0150361	16358435	571687	576801	BovineHD2000000005	BovineHD2000004957	5115
ARS-BFGL-NGS-20300	20	16402419	A/C	same	A/C	0.854	TOP	-0.680715	90	210	0	0.980715	0.380715		WG0096834-DNAB11_5002321	20	16402419	16407292	0.164005	4874	576802	576804	ARS-BFGL-NGS-20300	BovineHD2000004960	3
BovineHD2000004961	20	16410471	T/C	reverse	A/G	0.8181	TOP	-0.0038615	0	300	0	0.303862	0.296138		WG0096834-DNAB11_5002321	20	16410471	45472845	0.0173822	29062375	576805	584885	BovineHD2000004961	BovineHD2000012877	8081
BovineHD2000012878	20	45478345	T/C	same	T/C	0.9035	BOT	-0.808085	191	107	2	1.10809	0.508085		WG0096834-DNAB11_5002321	20	45478345	45482334	-0.831976	3990	584886	584888	BovineHD2000012878	BovineHD2000012880	3
BovineHD2000012881	20	45486296	A/G	reverse	T/C	0.9186	BOT	-0.00809825	0	300	0	0.308098	0.291902		WG0096834-DNAB11_5002321	20	45486296	53775937	0.0384038	8289642	584889	586864	BovineHD2000012881	BovineHD2000014793	1976
BovineHD2000014794	20	53780223	A/G	same	A/G	0.8574	TOP	-0.341859	53	247	0	0.641859	0.0418591		WG0096834-DNAB11_5002321	20	53780223	53787522	0.0789331	7300	586865	586867	BovineHD2000014794	BovineHD2000014796	3
BovineHD2000014797	20	53790701	A/C	reverse	T/G	0.9267	BOT	-0.00524624	0	300	0	0.305246	0.294754		WG0096834-DNAB11_5002321	20	53790701	59379066	0.0160597	5588366	586868	588724	BovineHD2000014797	BovineHD2000016623	1857
BovineHD2000016625	20	59385005	A/G	same	A/G	0.7188	TOP	-0.553795	68	232	0	0.853795	0.253795		WG0096834-DNAB11_5002321	20	59385005	59391785	-0.220013	6781	588725	588727	BovineHD2000016625	BovineHD2000016627	3
BovineHD2000016628	20	59396619	T/G	reverse	A/C	0.7906	TOP	-0.00692934	0	300	0	0.306929	0.293071		WG0096834-DNAB11_5002321	20	59396619	71992748	0.0189498	12596130	588728	593176	BovineHD2000016628	BovineHD2000021026	4449
BovineHD2100000001	21	5191	T/C	same	T/C	0.8494	BOT	-0.00431071	0	300	0	0.304311	0.295689		WG0096834-DNAB11_5002321	21	5191	20063553	0.0166593	20058363	593177	598974	BovineHD2100000001	BovineHD2100005799	5798
BovineHD2100005806	21	20079777	A/G	reverse	T/C	0.7404	BOT	-0.441979	58	241	1	0.741979	0.141979		WG0096834-DNAB11_5002321	21	20079777	20130658	0.101092	50882	598975	598983	BovineHD2100005806	BovineHD2100005822	9
BovineHD2100005829	21	20143245	T/G	reverse	A/C	0.8414	TOP	-0.00622571	0	300	0	0.306226	0.293774		WG0096834-DNAB11_5002321	21	20143245	71573501	0.0178002	51430257	598984	614351	BovineHD2100005829	BovineHD2100021040	15368
BovineHD2200000007	22	54665	A/G	reverse	T/C	0.9096	BOT	-0.00476017	0	300	0	0.30476	0.29524		WG0096834-DNAB11_5002321	22	54665	19401713	0.0107777	19347049	614352	619911	BovineHD2200000007	BovineHD2200005600	5560
BovineHD2200005601	22	19404955	A/C	same	A/C	0.7706	TOP	-0.471958	104	190	6	0.771958	0.171958		WG0096834-DNAB11_5002321	22	19404955	19409002	0.256713	4048	619912	619914	BovineHD2200005601	BTA-103933-no-rs	3
BovineHD2200005604	22	19409533	T/C	reverse	A/G	0.8033	TOP	-0.00588892	0	300	0	0.305889	0.294111		WG0096834-DNAB11_5002321	22	19409533	26462220	0.0192104	7052688	619915	621900	BovineHD2200005604	BovineHD2200007672	1986
BovineHD2200007673	22	26467884	T/C	same	T/C	0.7856	BOT	-0.192771	14	286	0	0.492771	0.107229		WG0096834-DNAB11_5002321	22	26467884	26473227	0.0570272	5344	621901	621903	BovineHD2200007673	BovineHD2200007675	3
BovineHD2200007676	22	26478829	A/G	same	A/G	0.9205	TOP	-0.00389998	0	300	0	0.3039	0.2961		WG0096834-DNAB11_5002321	22	26478829	40639653	0.0130409	14160825	621904	625898	BovineHD2200007676	BovineHD2200011633	3995
BovineHD2200011634	22	40643631	T/C	reverse	A/G	0.8815	TOP	-0.900875	241	59	0	1.20088	0.600875		WG0096834-DNAB11_5002321	22	40643631	40651565	-0.0703069	7935	625899	625901	BovineHD2200011634	BovineHD2200011637	3
BovineHD4100015684	22	40653586	A/C	same	A/C	0.8653	TOP	-0.00615032	0	300	0	0.30615	0.29385		WG0096834-DNAB11_5002321	22	40653586	58540057	0.0165004	17886472	625902	631435	BovineHD4100015684	BovineHD2200016958	5534
BovineHD4100015860	22	58548343	A/G	same	A/G	0.801	TOP	-0.0083568	0	300	0	0.308357	0.291643		WG0096834-DNAB11_5002321	22	58548343	61379134	0.0363124	2830792	631436	632385	BovineHD4100015860	BovineHD2200017860	950
BovineHD2300000001	23	10121	T/C	reverse	A/G	0.5009	TOP	-0.00372462	0	300	0	0.303725	0.296275		WG0096834-DNAB11_5002321	23	10121	25329895	0.0137974	25319775	632386	639834	BovineHD2300000001	BovineHD2300007037	7449
BovineHD2300007040	23	25335659	A/C	same	A/C	0.8263	TOP	-0.908574	119	177	4	1.20857	0.608574		WG0096834-DNAB11_5002321	23	25335659	25361041	-3.63301	25383	639835	639843	BovineHD2300007040	BovineHD2300007053	9
BovineHD2300007057	23	25417035	T/C	reverse	A/G	0.8286	TOP	-0.337372	80	220	0	0.637372	0.0373717		WG0096834-DNAB11_5002321	23	25417035	25442124	0.176478	25090	639844	639855	BovineHD2300007057	BovineHD2300007067	12
BovineHD2300007068	23	25443589	A/G	reverse	T/C	0.8191	BOT	-0.0311135	0	300	0	0.331114	0.268886		WG0096834-DNAB11_5002321	23	25443589	25669376	0.0109228	225788	639856	639923	BovineHD2300007068	BovineHD2300007136	68
BovineHD2300007148	23	25747610	T/C	reverse	A/G	0.813	TOP	-0.523975	129	171	0	0.823975	0.223975		WG0096834-DNAB11_5002321	23	25747610	25875898	-0.288723	128289	639924	639932	BovineHD2300007148	BovineHD2300015298	9
BovineHD2300007177	23	25881173	T/C	reverse	A/G	0.8315	TOP	-0.0158491	0	300	0	0.315849	0.284151		WG0096834-DNAB11_5002321	23	25881173	28819118	0.0189582	2937946	639933	640777	BovineHD2300007177	ARS-BFGL-NGS-105563	845
BovineHD2300008182	23	28828468	A/G	same	A/G	0.8267	TOP	-0.926718	107	189	4	1.22672	0.626718		WG0096834-DNAB11_5002321	23	28828468	28849820	-0.0313156	21353	640778	640781	BovineHD2300008182	BovineHD2300008188	4
BovineHD2300008191	23	28855836	T/G	reverse	A/C	0.785	TOP	-0.00194412	0	300	0	0.301944	0.298056		WG0096834-DNAB11_5002321	23	28855836	29766472	0.0173008	910637	640782	641032	BovineHD2300008191	BovineHD2300008495	251
BovineHD2300008500	23	29788998	A/G	reverse	T/C	0.7829	BOT	-0.737802	51	248	1	1.0378	0.437802		WG0096834-DNAB11_5002321	23	29788998	29808818	-4.05225	19821	641033	641036	BovineHD2300008500	BovineHD2300008505	4
BovineHD2300008507	23	29813183	A/G	same	A/G	0.9025	TOP	-0.00504284	0	300	0	0.305043	0.294957		WG0096834-DNAB11_5002321	23	29813183	52465632	0.0166799	22652450	641037	647600	BovineHD2300008507	BovineHD2300015236	6564
BovineHD2400000002	24	54398	T/C	same	T/C	0.8308	BOT	-0.00589326	0	300	0	0.305893	0.294107		WG0096834-DNAB11_5002321	24	54398	5431168	0.0234123	5376771	647601	649056	BovineHD2400000002	BovineHD2400001462	1456
BovineHD2400001463	24	5432458	T/C	same	T/C	0.9188	BOT	-0.426902	59	240	1	0.726902	0.126902		WG0096834-DNAB11_5002321	24	5432458	5435339	0.0700682	2882	649057	649059	BovineHD2400001463	BovineHD2400001465	3
BovineHD2400001466	24	5439229	A/G	same	A/G	0.7711	TOP	-0.00452558	0	300	0	0.304526	0.295474		WG0096834-DNAB11_5002321	24	5439229	21545632	0.0170242	16106404	649060	653610	BovineHD2400001466	BovineHD2400005828	4551
BovineHD4100016489	24	21546705	A/G	reverse	T/C	0.8252	BOT	-1.25785	180	120	0	1.55785	0.957854		WG0096834-DNAB11_5002321	24	21546705	21548736	-1.39145	2032	653611	653613	BovineHD4100016489	ARS-BFGL-NGS-118539	3
BovineHD2400005830	24	21549312	A/G	reverse	T/C	0.9203	BOT	-0.00380546	0	300	0	0.303805	0.296195		WG0096834-DNAB11_5002321	24	21549312	33291018	0.0198032	11741707	653614	656984	BovineHD2400005830	BovineHD2400009170	3371
BovineHD2400009171	24	33291654	T/C	reverse	A/G	0.9005	TOP	-0.152567	28	272	0	0.452567	0.147433		WG0096834-DNAB11_5002321	24	33291654	33301713	0.0441109	10060	656985	656992	BovineHD2400009171	BovineHD2400009178	8
BovineHD2400009179	24	33302347	T/C	same	T/C	0.8446	BOT	-0.00490316	0	300	0	0.304903	0.295097		WG0096834-DNAB11_5002321	24	33302347	53320848	0.0122296	20018502	656993	663033	BovineHD2400009179	BovineHD2400015107	6041
BovineHD2400015108	24	53324484	A/G	reverse	T/C	0.8866	BOT	-0.39517	67	233	0	0.69517	0.0951699		WG0096834-DNAB11_5002321	24	53324484	53328928	0.0930851	4445	663034	663036	BovineHD2400015108	ARS-BFGL-NGS-20448	3
BovineHD2400015110	24	53330550	A/C	reverse	T/G	0.8789	BOT	-0.00414113	0	300	0	0.304141	0.295859		WG0096834-DNAB11_5002321	24	53330550	62347367	0.0157496	9016818	663037	666108	BovineHD2400015110	BovineHD2400018166	3072
BTB-01625084	24	62411069	A/G	reverse	T/C	0.7923	BOT	-0.570634	66	229	5	0.870634	0.270634		WG0096834-DNAB11_5002321	24	62411069	62431830	-0.207489	20762	666109	666111	BTB-01625084	BovineHD2400018182	3
BovineHD2400018184	24	62445370	A/C	same	A/C	0.8403	TOP	-0.00535655	0	300	0	0.305357	0.294643		WG0096834-DNAB11_5002321	24	62445370	62685898	0.0234568	240529	666112	666220	BovineHD2400018184	ARS-BFGL-NGS-83184	109
BovineHD2500000005	25	25945	T/C	same	T/C	0.6393	BOT	-0.00878439	0	300	0	0.308784	0.291216		WG0096834-DNAB11_5002321	25	25945	2301811	0.0274111	2275867	666221	666823	BovineHD2500000005	BovineHD2500000493	603
BovineHD2500000494	25	2306032	T/C	reverse	A/G	0.8165	TOP	-0.412083	82	218	0	0.712083	0.112083		WG0096834-DNAB11_5002321	25	2306032	2323305	-1.52768	17274	666824	666826	BovineHD2500000494	Hapmap25980-BTC-017034	3
BovineHD4100016880	25	2323307	A/G	same	A/G	0.8215	TOP	-0.00681048	0	300	0	0.30681	0.29319		WG0096834-DNAB11_5002321	25	2323307	5709987	0.0186097	3386681	666827	667910	BovineHD4100016880	BovineHD2500001396	1084
BovineHD2500001397	25	5710967	T/G	same	T/G	0.8239	BOT	-0.457923	117	183	0	0.757923	0.157923		WG0096834-DNAB11_5002321	25	5710967	5713178	-0.170681	2212	667911	667913	BovineHD2500001397	BovineHD2500001399	3
BovineHD2500001400	25	5715208	A/G	same	A/G	0.8922	TOP	-0.00496981	0	300	0	0.30497	0.29503		WG0096834-DNAB11_5002321	25	5715208	6691597	0.00549039	976390	667914	668276	BovineHD2500001400	BovineHD2500001686	363
BovineHD2500001687	25	6693922	A/G	same	A/G	0.7912	TOP	-0.422937	85	215	0	0.722937	0.122937		WG0096834-DNAB11_5002321	25	6693922	6699196	-0.0511176	5275	668277	668279	BovineHD2500001687	BovineHD2500001689	3
BovineHD2500001691	25	6701367	T/C	reverse	A/G	0.8351	TOP	-0.00437044	0	300	0	0.30437	0.29563		WG0096834-DNAB11_5002321	25	6701367	12215154	0.0173022	5513788	668280	670139	BovineHD2500001691	BovineHD2500003430	1860
Hapmap25682-BTC-026219	25	12217941	A/G	same	A/G	0.9141	TOP	-0.445029	72	228	0	0.745029	0.145029		WG0096834-DNAB11_5002321	25	12217941	12226707	0.0189534	8767	670140	670142	Hapmap25682-BTC-026219	BovineHD2500003433	3
BovineHD2500003434	25	12228516	A/G	reverse	T/C	0.7339	BOT	-0.00446338	0	300	0	0.304463	0.295537		WG0096834-DNAB11_5002321	25	12228516	18286917	0.0151359	6058402	670143	671960	BovineHD2500003434	BovineHD2500005141	1818
BovineHD2500005142	25	18291301	T/C	same	T/C	0.9196	BOT	-0.407215	93	207	0	0.707215	0.107215		WG0096834-DNAB11_5002321	25	18291301	18296885	-0.0656761	5585	671961	671963	BovineHD2500005142	BovineHD2500005144	3
BovineHD2500005145	25	18302538	T/C	reverse	A/G	0.7533	TOP	-0.00379444	0	300	0	0.303794	0.296206		WG0096834-DNAB11_5002321	25	18302538	37976861	0.0156514	19674324	671964	677634	BovineHD2500005145	BovineHD2500010573	5671
BovineHD2500010574	25	37978945	T/C	same	T/C	0.8948	BOT	-0.38338	74	226	0	0.68338	0.0833798		WG0096834-DNAB11_5002321	25	37978945	37988321	0.112171	9377	677635	677637	BovineHD2500010574	ARS-BFGL-NGS-26452	3
BovineHD2500010576	25	37996426	A/G	reverse	T/C	0.8811	BOT	-0.0062838	0	300	0	0.306284	0.293716		WG0096834-DNAB11_5002321	25	37996426	39815861	0.0199439	1819436	677638	678195	BovineHD2500010576	BovineHD2500011113	558
ARS-BFGL-NGS-80667	25	39819492	A/G	reverse	T/C	0.8139	BOT	-0.270092	70	230	0	0.570092	0.0299083		WG0096834-DNAB11_5002321	25	39819492	39844749	0.0645868	25258	678196	678200	ARS-BFGL-NGS-80667	ARS-BFGL-NGS-42041	5
BovineHD2500011117	25	39846521	A/C	reverse	T/G	0.7982	BOT	-0.0102809	0	300	0	0.310281	0.289719		WG0096834-DNAB11_5002321	25	39846521	42845682	0.0353163	2999162	678201	679148	BovineHD2500011117	BovineHD2500012252	948
BovineHD2500011980	25	42849040	T/C	reverse	A/G	0.8827	TOP	-0.128129	23	277	0	0.428129	0.171871		WG0096834-DNAB11_5002321	25	42849040	42879707	0.16853	30668	679149	679151	BovineHD2500011980	BovineHD2500011993	3
BovineHD2600000001	26	18457	A/G	reverse	T/C	0.879	BOT	-0.00643219	0	300	0	0.306432	0.293568		WG0096834-DNAB11_5002321	26	18457	10379604	0.0247243	10361148	679152	681822	BovineHD2600000001	BovineHD2600002623	2671
BovineHD2600002624	26	10380464	A/C	reverse	T/G	0.897	BOT	-0.435983	94	206	0	0.735983	0.135983		WG0096834-DNAB11_5002321	26	10380464	10387433	-0.108442	6970	681823	681825	BovineHD2600002624	BovineHD2600002626	3
BovineHD2600002627	26	10391629	A/G	same	A/G	0.804	TOP	-0.0045587	0	300	0	0.304559	0.295441		WG0096834-DNAB11_5002321	26	10391629	24932431	0.0162718	14540803	681826	685632	BovineHD2600002627	BovineHD2600006439	3807
BovineHD2600006440	26	24937665	T/C	same	T/C	0.9268	BOT	-0.379021	58	242	0	0.679021	0.0790207		WG0096834-DNAB11_5002321	26	24937665	24947730	0.082572	10066	685633	685635	BovineHD2600006440	BovineHD2600006441	3
BovineHD2600006442	26	24951790	T/C	same	T/C	0.8501	BOT	-0.00527042	0	300	0	0.30527	0.29473		WG0096834-DNAB11_5002321	26	24951790	34295297	0.014443	9343508	685636	688628	BovineHD2600006442	BovineHD2600009285	2993
BovineHD2600009286	26	34296519	T/C	same	T/C	0.8502	BOT	-0.195775	51	233	16	0.495775	0.104225		WG0096834-DNAB11_5002321	26	34296519	34299839	-0.252192	3321	688629	688631	BovineHD2600009286	BovineHD2600009288	3
BovineHD4100017902	26	34301735	A/G	reverse	T/C	0.897	BOT	-0.00650531	0	300	0	0.306505	0.293495		WG0096834-DNAB11_5002321	26	34301735	36564037	0.0129797	2262303	688632	689354	BovineHD4100017902	BovineHD2600009998	723
BovineHD2600009999	26	36564811	A/G	reverse	T/C	0.9064	BOT	-1.22938	278	22	0	1.52938	0.929378		WG0096834-DNAB11_5002321	26	36564811	36567499	-1.06661	2689	689355	689357	BovineHD2600009999	BovineHD2600010001	3
BovineHD2600010003	26	36575588	T/C	same	T/C	0.7377	BOT	-0.00568219	0	300	0	0.305682	0.294318		WG0096834-DNAB11_5002321	26	36575588	47358933	0.0157712	10783346	689358	693031	BovineHD2600010003	BovineHD2600013624	3674
BovineHD2600013625	26	47360016	T/C	reverse	A/G	0.7896	TOP	-0.669154	176	124	0	0.969154	0.369154		WG0096834-DNAB11_5002321	26	47360016	47362453	-1.19394	2438	693032	693034	BovineHD2600013625	BovineHD2600013627	3
BovineHD2600013628	26	47366445	A/C	reverse	T/G	0.8194	BOT	-0.00724672	0	300	0	0.307247	0.292753		WG0096834-DNAB11_5002321	26	47366445	50123088	0.0200374	2756644	693035	693908	BovineHD2600013628	BovineHD2600014465	874
BovineHD2600014466	26	50125779	A/G	same	A/G	0.9096	TOP	-0.854024	232	68	0	1.15402	0.554024		WG0096834-DNAB11_5002321	26	50125779	50128541	-0.964656	2763	693909	693911	BovineHD2600014466	BovineHD2600014468	3
BovineHD2600014469	26	50129323	T/C	reverse	A/G	0.7439	TOP	-0.00701162	0	300	0	0.307012	0.292988		WG0096834-DNAB11_5002321	26	50129323	51680135	0.0351543	1550813	693912	694393	BovineHD2600014469	ARS-BFGL-NGS-17431	482
BovineHD2700000001	27	2673	T/C	same	T/C	0.8374	BOT	-0.00550151	0	300	0	0.305502	0.294498		WG0096834-DNAB11_5002321	27	2673	26938105	0.0192957	26935433	694394	701850	BovineHD2700000001	BovineHD2700007569	7457
DIAS-320	27	26942890	A/G	same	A/G	0.8928	TOP	-0.834505	154	146	0	1.1345	0.534505		WG0096834-DNAB11_5002321	27	26942890	26954173	-1.23761	11284	701851	701853	DIAS-320	BovineHD2700007573	3
BovineHD2700007575	27	26967436	T/C	reverse	A/G	0.8149	TOP	-0.00619178	0	300	0	0.306192	0.293808		WG0096834-DNAB11_5002321	27	26967436	39057276	0.011934	12089841	701854	705561	BovineHD2700007575	BovineHD2700011307	3708
BovineHD2700011308	27	39059412	A/G	reverse	T/C	0.8404	BOT	-0.732721	128	172	0	1.03272	0.432721		WG0096834-DNAB11_5002321	27	39059412	39061885	-0.00934429	2474	705562	705564	BovineHD2700011308	DIAS-335	3
BovineHD2700011310	27	39062503	A/G	reverse	T/C	0.7472	BOT	-0.00577764	0	300	0	0.305778	0.294222		WG0096834-DNAB11_5002321	27	39062503	45402893	0.0135621	6340391	705565	707545	BovineHD2700011310	BovineHD2700013354	1981
BovineHD2800000001	28	5302	T/C	same	T/C	0.7575	BOT	-0.0106055	0	300	0	0.310606	0.289394		WG0096834-DNAB11_5002321	28	5302	1639569	0.00915702	1634268	707546	708140	BovineHD2800000001	BovineHD2800000602	595
BovineHD2800000603	28	1644820	T/C	reverse	A/G	0.8434	TOP	-0.434793	67	231	2	0.734793	0.134793		WG0096834-DNAB11_5002321	28	1644820	1648309	-2.34465	3490	708141	708143	BovineHD2800000603	BovineHD2800000605	3
BovineHD2800000606	28	1653187	A/G	reverse	T/C	0.7303	BOT	-0.01098	0	300	0	0.31098	0.28902		WG0096834-DNAB11_5002321	28	1653187	2443471	0.0279485	790285	708144	708323	BovineHD2800000606	BovineHD2800000830	180
BovineHD2800000833	28	2468624	T/C	same	T/C	0.7175	BOT	-0.133288	50	250	0	0.433288	0.166712		WG0096834-DNAB11_5002321	28	2468624	2534640	0.131004	66017	708324	708333	BovineHD2800000833	BovineHD2800000845	10
BovineHD2800000846	28	2538813	A/G	same	A/G	0.7979	TOP	-0.192024	44	252	4	0.492024	0.107976		WG0096834-DNAB11_5002321	28	2538813	2638563	0.272164	99751	708334	708347	BovineHD2800000846	BTB-02032980	14
BovineHD2800013515	28	2665025	T/G	same	T/G	0.6902	BOT	-0.0144135	22	278	0	0.314414	0.285586		WG0096834-DNAB11_5002321	28	2665025	2796204	0.148818	131180	708348	708360	BovineHD2800013515	BovineHD2800000884	13
BovineHD2800000886	28	2814450	A/G	same	A/G	0.9163	TOP	-0.173176	26	273	1	0.473176	0.126824		WG0096834-DNAB11_5002321	28	2814450	2860512	0.154435	46063	708361	708367	BovineHD2800000886	BovineHD2800000894	7
BTA-116005-no-rs	28	2869287	A/C	same	A/C	0.8253	TOP	-0.00630402	0	300	0	0.306304	0.293696		WG0096834-DNAB11_5002321	28	2869287	29089552	0.0178	26220266	708368	714958	BTA-116005-no-rs	BovineHD2800007735	6591
BovineHD2800007737	28	29091132	A/C	reverse	T/G	0.8745	BOT	-0.578225	143	157	0	0.878225	0.278225		WG0096834-DNAB11_5002321	28	29091132	29095042	-1.0188	3911	714959	714961	BovineHD2800007737	BovineHD2800007739	3
BovineHD2800007740	28	29097697	T/C	reverse	A/G	0.8006	TOP	-0.00363939	0	300	0	0.303639	0.296361		WG0096834-DNAB11_5002321	28	29097697	34122288	0.0122855	5024592	714962	716398	BovineHD2800007740	BovineHD2800009176	1437
BovineHD2800009177	28	34125988	T/C	same	T/C	0.8815	BOT	-0.704344	164	136	0	1.00434	0.404344		WG0096834-DNAB11_5002321	28	34125988	34129658	-0.149935	3671	716399	716401	BovineHD2800009177	BovineHD2800009179	3
BovineHD2800009180	28	34131039	A/G	same	A/G	0.8215	TOP	-0.00549582	0	300	0	0.305496	0.294504		WG0096834-DNAB11_5002321	28	34131039	35501453	0.00740241	1370415	716402	716875	BovineHD2800009180	BovineHD2800009651	474
BovineHD2800009652	28	35503142	A/C	same	A/C	0.7966	TOP	-0.38585	66	232	2	0.68585	0.08585		WG0096834-DNAB11_5002321	28	35503142	35510492	0.156289	7351	716876	716878	BovineHD2800009652	BovineHD2800009653	3
BovineHD2800009654	28	35523264	T/C	same	T/C	0.9242	BOT	-0.00547353	0	300	0	0.305474	0.294526		WG0096834-DNAB11_5002321	28	35523264	37834107	0.0102064	2310844	716879	717641	BovineHD2800009654	BovineHD2800010428	763
BovineHD2800010429	28	37834966	A/G	reverse	T/C	0.9096	BOT	-0.721433	204	96	0	1.02143	0.421433		WG0096834-DNAB11_5002321	28	37834966	37838199	-0.917805	3234	717642	717644	BovineHD2800010429	BovineHD2800010431	3
BovineHD2800010432	28	37841436	T/C	same	T/C	0.8327	BOT	-0.00539739	0	300	0	0.305397	0.294603		WG0096834-DNAB11_5002321	28	37841436	42720661	0.0084841	4879226	717645	719306	BovineHD2800010432	ARS-BFGL-NGS-18896	1662
BovineHD2800012072	28	42721881	A/C	reverse	T/G	0.7885	BOT	-0.863093	183	117	0	1.16309	0.563093		WG0096834-DNAB11_5002321	28	42721881	42728739	-0.0509437	6859	719307	719309	BovineHD2800012072	BovineHD2800012074	3
BovineHD2800012075	28	42734100	A/C	same	A/C	0.9161	TOP	-0.00875802	0	300	0	0.308758	0.291242		WG0096834-DNAB11_5002321	28	42734100	44445355	0.00664324	1711256	719310	720061	BovineHD2800012075	BovineHD2800012801	752
BovineHD2800012802	28	44446062	A/C	same	A/C	0.7916	TOP	-0.425834	80	220	0	0.725834	0.125834		WG0096834-DNAB11_5002321	28	44446062	44447493	-0.0334143	1432	720062	720064	BovineHD2800012802	BovineHD2800012804	3
BovineHD2800012805	28	44448393	T/C	same	T/C	0.8813	BOT	-0.00576742	0	300	0	0.305767	0.294233		WG0096834-DNAB11_5002321	28	44448393	46248750	0.0196945	1800358	720065	720583	BovineHD2800012805	BovineHD2800013502	519
BTB-02087390	29	16860	A/G	reverse	T/C	0.8354	BOT	-0.00416485	0	300	0	0.304165	0.295835		WG0096834-DNAB11_5002321	29	16860	9137096	0.0209514	9120237	720584	723104	BTB-02087390	BovineHD2900002688	2521
BovineHD2900002689	29	9137863	A/C	same	A/C	0.7981	TOP	-0.670013	157	142	1	0.970013	0.370013		WG0096834-DNAB11_5002321	29	9137863	9139561	-1.01154	1699	723105	723107	BovineHD2900002689	BovineHD2900002691	3
BovineHD2900002692	29	9141591	A/G	same	A/G	0.8278	TOP	-0.00483762	0	300	0	0.304838	0.295162		WG0096834-DNAB11_5002321	29	9141591	12361988	0.000729332	3220398	723108	724153	BovineHD2900002692	BovineHD2900003696	1046
BovineHD2900003697	29	12367965	A/G	same	A/G	0.8462	TOP	-0.794672	193	107	0	1.09467	0.494672		WG0096834-DNAB11_5002321	29	12367965	12375932	-1.08664	7968	724154	724156	BovineHD2900003697	BovineHD2900003699	3
BovineHD2900003700	29	12377587	A/G	reverse	T/C	0.8822	BOT	-0.00573397	0	300	0	0.305734	0.294266		WG0096834-DNAB11_5002321	29	12377587	17433726	0.0159936	5056140	724157	725724	BovineHD2900003700	ARS-BFGL-NGS-89188	1568
BovineHD2900005226	29	17437323	A/G	same	A/G	0.8074	TOP	-1.35079	277	23	0	1.65079	1.05079		WG0096834-DNAB11_5002321	29	17437323	17439177	-1.43235	1855	725725	725727	BovineHD2900005226	BovineHD2900005228	3
BovineHD2900005229	29	17440060	T/C	reverse	A/G	0.7937	TOP	-0.00712328	0	300	0	0.307123	0.292877		WG0096834-DNAB11_5002321	29	17440060	24012823	0.0178553	6572764	725728	727499	BovineHD2900005229	BovineHD2900006913	1772
BTB-02076946	29	24014819	A/C	same	A/C	0.8826	TOP	-0.135775	50	250	0	0.435775	0.164225		WG0096834-DNAB11_5002321	29	24014819	24021977	0.00344438	7159	727500	727504	BTB-02076946	BovineHD2900006917	5
BovineHD2900006918	29	24023230	T/C	same	T/C	0.8244	BOT	-0.00527523	0	300	0	0.305275	0.294725		WG0096834-DNAB11_5002321	29	24023230	26397990	0.0119562	2374761	727505	728308	BovineHD2900006918	BovineHD2900007716	804
BovineHD2900007717	29	26399164	T/G	same	T/G	0.888	BOT	-0.334287	53	245	2	0.634287	0.0342872		WG0096834-DNAB11_5002321	29	26399164	26403585	0.163345	4422	728309	728311	BovineHD2900007717	BovineHD4100018950	3
BovineHD2900007718	29	26404984	A/G	same	A/G	0.889	TOP	-0.00675832	1	299	0	0.306758	0.293242		WG0096834-DNAB11_5002321	29	26404984	27055997	0.020634	651014	728312	728514	BovineHD2900007718	BovineHD2900007941	203
BovineHD2900007942	29	27057102	A/G	reverse	T/C	0.9105	BOT	-0.405773	44	256	0	0.705773	0.105773		WG0096834-DNAB11_5002321	29	27057102	27065525	0.0183941	8424	728515	728517	BovineHD2900007942	BovineHD2900007944	3
BovineHD2900007946	29	27074985	T/C	same	T/C	0.8876	BOT	-0.00607967	0	300	0	0.30608	0.29392		WG0096834-DNAB11_5002321	29	27074985	27334836	0.0266811	259852	728518	728590	BovineHD2900007946	BovineHD2900008030	73
BovineHD2900015420	29	27363231	A/G	reverse	T/C	0.8386	BOT	-0.102778	36	264	0	0.402778	0.197222		WG0096834-DNAB11_5002321	29	27363231	27409510	-0.364517	46280	728591	728602	BovineHD2900015420	BovineHD2900008054	12
BovineHD2900008055	29	27415455	T/C	reverse	A/G	0.7899	TOP	-0.0215742	0	300	0	0.321574	0.278426		WG0096834-DNAB11_5002321	29	27415455	28713876	0.0130471	1298422	728603	728962	BovineHD2900008055	BovineHD2900008455	360
BovineHD2900008456	29	28721541	A/G	same	A/G	0.8755	TOP	-0.523916	152	148	0	0.823916	0.223916		WG0096834-DNAB11_5002321	29	28721541	28725035	-0.936069	3495	728963	728965	BovineHD2900008456	UA-IFASA-8146	3
BovineHD2900008459	29	28725974	T/C	same	T/C	0.8323	BOT	-0.0050988	0	300	0	0.305099	0.294901		WG0096834-DNAB11_5002321	29	28725974	35730592	0.0120146	7004619	728966	731326	BovineHD2900008459	BovineHD2900010803	2361
BovineHD2900010804	29	35732293	T/C	reverse	A/G	0.8077	TOP	-0.371691	51	249	0	0.671691	0.0716906		WG0096834-DNAB11_5002321	29	35732293	35735627	0.0877882	3335	731327	731329	BovineHD2900010804	BovineHD2900010807	3
BovineHD2900010808	29	35736384	A/G	same	A/G	0.8	TOP	-0.00479881	0	300	0	0.304799	0.295201		WG0096834-DNAB11_5002321	29	35736384	41562139	0.00912717	5825756	731330	732816	BovineHD2900010808	BovineHD2900012564	1487
BovineHD2900012565	29	41563741	T/C	same	T/C	0.8145	BOT	-0.532683	139	161	0	0.832683	0.232683		WG0096834-DNAB11_5002321	29	41563741	41572359	-0.0958973	8619	732817	732819	BovineHD2900012565	BovineHD2900012568	3
BovineHD2900012569	29	41573443	A/G	same	A/G	0.8176	TOP	-0.0072434	0	300	0	0.307243	0.292757		WG0096834-DNAB11_5002321	29	41573443	51502868	0.021396	9929426	732820	735293	BovineHD2900012569	ARS-BFGL-NGS-29340	2474

## Sheet: 263 CNVs
Population-genetic properties of differentiated copy number variations in cattle
Lingyang Xu1,2,5, Yali Hou3,5, Derek M. Bickhart1,Yang Zhou1,4, El Hamidi abdel Hay1, Jiuzhou Song2, Tad S. Sonstegard1,*, Curtis P. Van Tassell1 and George E. Liu1,†
CNV	Chromosome	Position	Start Position	End Position	Segment Mean	Length (bp)	# Markers	Marker Mean	Loss	Neutral	Gain	|3 State Pos Threshold - Mean|	|Mean - 3 State Neg Threshold|	Sumnum	Loss%	Neutral%	Gain%
BovineHD1100000260	11	787079	787079	796403	-1.08005	9325	3	-1.04955	280	19	1	1.34955	0.749554	300	0.933333	0.0633333	0.00333333
BovineHD2600009999	26	36564811	36564811	36567499	-1.06661	2689	3	-1.22938	278	22	0	1.52938	0.929378	300	0.926667	0.0733333	0
BovineHD0400007060	4	23914451	23914451	23917600	-1.14442	3150	3	-1.19661	277	23	0	1.49661	0.896613	300	0.923333	0.0766667	0
BovineHD2900005226	29	17437323	17437323	17439177	-1.43235	1855	3	-1.35079	277	23	0	1.65079	1.05079	300	0.923333	0.0766667	0
BovineHD1100009515	11	31574461	31574461	31587891	-1.0399	13431	3	-1.13685	269	31	0	1.43685	0.836852	300	0.896667	0.103333	0
BovineHD0600028353	6	101866147	101866147	101886575	0.00784554	20429	3	-0.997163	266	34	0	1.29716	0.697163	300	0.886667	0.113333	0
BovineHD0400028725	4	102160582	102160582	102163259	-0.860201	2678	3	-0.918952	263	37	0	1.21895	0.618952	300	0.876667	0.123333	0
BovineHD0300000559	3	2092725	2092725	2095077	-1.34547	2353	3	-1.27904	262	38	0	1.57904	0.979043	300	0.873333	0.126667	0
BovineHD1700010660	17	39031602	39031602	39035674	-1.34204	4073	3	-0.928657	253	47	0	1.22866	0.628657	300	0.843333	0.156667	0
BovineHD1800017792	18	61674257	61674257	61768443	-0.694565	94187	9	-1.0929	250	50	0	1.3929	0.7929	300	0.833333	0.166667	0
BovineHD0400036262	4	108239819	108239819	108258730	-0.938396	18912	3	-1.49633	248	52	0	1.79633	1.19633	300	0.826667	0.173333	0
BovineHD1900012911	19	46081317	46081317	46090622	-0.980911	9306	3	-0.961612	248	51	1	1.26161	0.661612	300	0.826667	0.17	0.00333333
BovineHD0800009076	8	29906083	29906083	29917998	-1.81305	11916	3	-1.41706	247	53	0	1.71706	1.11706	300	0.823333	0.176667	0
BovineHD1200020357	12	73553506	73553506	73779660	-1.01945	226155	13	-1.0797	247	53	0	1.3797	0.779703	300	0.823333	0.176667	0
BovineHD0300029218	3	102104092	102104092	102105627	-1.34745	1536	3	-1.22177	244	56	0	1.52177	0.921775	300	0.813333	0.186667	0
BovineHD0400034438	4	117733111	117733111	117753705	-1.21759	20595	6	-0.618676	244	56	0	0.918676	0.318676	300	0.813333	0.186667	0
BovineHD2200011634	22	40643631	40643631	40651565	-0.0703069	7935	3	-0.900875	241	59	0	1.20088	0.600875	300	0.803333	0.196667	0
BTB-00287149	6	117629798	117629798	117631377	0.0546585	1580	3	-1.04406	233	67	0	1.34406	0.744058	300	0.776667	0.223333	0
BovineHD1600019967	16	70286358	70286358	70287955	-1.31824	1598	3	-0.964138	232	68	0	1.26414	0.664138	300	0.773333	0.226667	0
BovineHD2600014466	26	50125779	50125779	50128541	-0.964656	2763	3	-0.854024	232	68	0	1.15402	0.554024	300	0.773333	0.226667	0
BovineHD0500034144	5	117524110	117524110	117586036	-3.54322	61927	9	-3.10243	228	58	14	3.40243	2.80243	300	0.76	0.193333	0.0466667
BovineHD1100014224	11	48432001	48432001	48434474	0.15468	2474	3	-0.837855	227	71	2	1.13786	0.537855	300	0.756667	0.236667	0.00666667
BovineHD4100002990	4	69878564	69878564	69884582	-1.23449	6019	3	-1.18132	225	75	0	1.48132	0.881319	300	0.75	0.25	0
BovineHD1100007981	11	26807586	26807586	26808725	-0.995286	1140	3	-0.804497	224	76	0	1.1045	0.504497	300	0.746667	0.253333	0
BovineHD1900012822	19	45725248	45725248	45727245	-1.18717	1998	3	-0.895516	224	76	0	1.19552	0.595516	300	0.746667	0.253333	0
BovineHD0400026328	4	94222355	94222355	94226966	-1.07377	4612	3	-0.914183	223	77	0	1.21418	0.614183	300	0.743333	0.256667	0
BovineHD1500023054	15	79161886	79161886	79165241	-1.15376	3356	3	-1.04173	223	77	0	1.34173	0.741726	300	0.743333	0.256667	0
Hapmap29947-BTC-070181	14	11250157	11250157	11255704	-0.0391297	5548	3	-0.93654	218	82	0	1.23654	0.63654	300	0.726667	0.273333	0
BovineHD1900001503	19	5915322	5915322	5918003	-0.0254863	2682	3	-1.028	217	83	0	1.328	0.728003	300	0.723333	0.276667	0
BovineHD0300002808	3	8505918	8505918	8519849	-1.65287	13932	3	-1.06122	216	84	0	1.36122	0.761222	300	0.72	0.28	0
BovineHD0200024062	2	84328241	84328241	84337712	-0.749504	9472	3	-0.878017	212	88	0	1.17802	0.578017	300	0.706667	0.293333	0
BovineHD1400023309	14	82507396	82507396	82510580	-0.012258	3185	3	-0.92394	212	88	0	1.22394	0.62394	300	0.706667	0.293333	0
BovineHD0200003440	2	12202715	12202715	12212395	-0.0160934	9681	3	-0.861095	209	91	0	1.16109	0.561095	300	0.696667	0.303333	0
BovineHD0200031405	2	108897728	108897728	108903498	-0.856186	5771	3	-0.663073	209	91	0	0.963073	0.363073	300	0.696667	0.303333	0
BovineHD1600022656	16	78025837	78025837	78033206	0.0962035	7370	3	-0.896192	209	91	0	1.19619	0.596192	300	0.696667	0.303333	0
BovineHD0600025698	6	93098719	93098719	93102624	-1.1514	3906	3	-1.00503	205	95	0	1.30503	0.705031	300	0.683333	0.316667	0
BovineHD0200008106	2	27774208	27774208	27777423	0.109304	3216	3	-1.04396	204	96	0	1.34396	0.743962	300	0.68	0.32	0
BovineHD2800010429	28	37834966	37834966	37838199	-0.917805	3234	3	-0.721433	204	96	0	1.02143	0.421433	300	0.68	0.32	0
BovineHD0200032391	2	112599500	112599500	112600412	-0.131369	913	3	-1.14226	200	99	1	1.44226	0.842256	300	0.666667	0.33	0.00333333
BTB-00455991	11	8737561	8737561	8738760	-1.06857	1200	3	-0.95772	197	103	0	1.25772	0.65772	300	0.656667	0.343333	0
BovineHD1500015597	15	54090285	54090285	54093282	-1.40612	2998	3	-1.08051	197	103	0	1.38051	0.780511	300	0.656667	0.343333	0
BovineHD0900020013	9	71949424	71949424	71955086	-1.06521	5663	3	-0.819627	196	103	1	1.11963	0.519627	300	0.653333	0.343333	0.00333333
BovineHD1100008746	11	29418360	29418360	29424214	-0.979384	5855	3	-0.730393	193	105	2	1.03039	0.430393	300	0.643333	0.35	0.00666667
BovineHD1700015569	17	54856902	54856902	54862391	-1.29833	5490	3	-0.896446	193	107	0	1.19645	0.596446	300	0.643333	0.356667	0
BovineHD2900003697	29	12367965	12367965	12375932	-1.08664	7968	3	-0.794672	193	107	0	1.09467	0.494672	300	0.643333	0.356667	0
BovineHD1400022252	14	79289549	79289549	79291834	-0.126546	2286	3	-0.88049	192	108	0	1.18049	0.58049	300	0.64	0.36	0
BovineHD0200017809	2	61887678	61887678	61892005	-1.32665	4328	3	-0.956034	191	109	0	1.25603	0.656034	300	0.636667	0.363333	0
BovineHD2000012878	20	45478345	45478345	45482334	-0.831976	3990	3	-0.808085	191	107	2	1.10809	0.508085	300	0.636667	0.356667	0.00666667
BovineHD4100010690	14	5304884	5304884	5310451	-1.25562	5568	3	-0.850707	189	111	0	1.15071	0.550707	300	0.63	0.37	0
BovineHD1400014647	14	51558631	51558631	51564256	-0.031585	5626	3	-0.849026	189	111	0	1.14903	0.549026	300	0.63	0.37	0
BTB-01362117	9	24127805	24127805	24128579	-1.6279	775	3	-1.08455	188	112	0	1.38455	0.784553	300	0.626667	0.373333	0
BovineHD1600022945	16	78798194	78798194	78801542	-0.933119	3349	3	-0.754248	188	112	0	1.05425	0.454248	300	0.626667	0.373333	0
BovineHD1300004845	13	16984321	16984321	16993531	-1.3048	9211	3	-0.984438	183	117	0	1.28444	0.684438	300	0.61	0.39	0
BovineHD1600015094	16	54276502	54276502	54282897	-1.03629	6396	3	-0.725459	183	115	2	1.02546	0.425459	300	0.61	0.383333	0.00666667
BovineHD2800012072	28	42721881	42721881	42728739	-0.0509437	6859	3	-0.863093	183	117	0	1.16309	0.563093	300	0.61	0.39	0
BovineHD1300002747	13	10179973	10179973	10181978	-1.29467	2006	3	-0.80745	182	118	0	1.10745	0.50745	300	0.606667	0.393333	0
BovineHD0400008348	4	29135527	29135527	29140125	-1.76494	4599	3	-1.10521	181	119	0	1.40521	0.805208	300	0.603333	0.396667	0
BovineHD0100035049	1	124142939	124142939	124153831	-2.64383	10893	3	-1.58249	180	114	6	1.88249	1.28249	300	0.6	0.38	0.02
BovineHD4100016489	24	21546705	21546705	21548736	-1.39145	2032	3	-1.25785	180	120	0	1.55785	0.957854	300	0.6	0.4	0
BovineHD0700012438	7	42745346	42745346	42788788	-4.06715	43443	9	-0.764939	177	123	0	1.06494	0.464939	300	0.59	0.41	0
BovineHD0700012803	7	44437375	44437375	44444959	-3.8	7585	3	-2.57123	176	115	9	2.87123	2.27123	300	0.586667	0.383333	0.03
BovineHD2600013625	26	47360016	47360016	47362453	-1.19394	2438	3	-0.669154	176	124	0	0.969154	0.369154	300	0.586667	0.413333	0
BovineHD4100009135	11	91456314	91456314	91458169	-0.934119	1856	3	-0.748621	175	125	0	1.04862	0.448621	300	0.583333	0.416667	0
BovineHD1300021125	13	73435411	73435411	73438715	-1.12456	3305	3	-0.729089	175	125	0	1.02909	0.429089	300	0.583333	0.416667	0
BovineHD1100027138	11	93188055	93188055	93190178	0.117402	2124	3	-0.787638	173	127	0	1.08764	0.487638	300	0.576667	0.423333	0
ARS-BFGL-NGS-116036	2	78993931	78993931	78997711	-0.967579	3781	3	-0.653093	169	131	0	0.953093	0.353093	300	0.563333	0.436667	0
BovineHD1900011254	19	39160371	39160371	39166284	-1.13404	5914	3	-0.670385	169	131	0	0.970385	0.370385	300	0.563333	0.436667	0
BovineHD1200020163	12	73001857	73001857	73241030	-1.24033	239174	5	-0.62162	166	134	0	0.92162	0.32162	300	0.553333	0.446667	0
BovineHD0600002117	6	9097215	9097215	9105263	-1.1718	8049	3	-0.850556	164	136	0	1.15056	0.550556	300	0.546667	0.453333	0
BovineHD0900001357	9	6422782	6422782	6444194	-1.25503	21413	3	-0.875537	164	136	0	1.17554	0.575537	300	0.546667	0.453333	0
BovineHD1700014395	17	50556610	50556610	50591475	0.0727673	34866	3	-0.880787	164	135	1	1.18079	0.580787	300	0.546667	0.45	0.00333333
BovineHD2800009177	28	34125988	34125988	34129658	-0.149935	3671	3	-0.704344	164	136	0	1.00434	0.404344	300	0.546667	0.453333	0
BovineHD0900023520	9	84145995	84145995	84167214	0.0626472	21220	3	-0.674617	161	139	0	0.974617	0.374617	300	0.536667	0.463333	0
Hapmap49069-BTA-17164	15	57470559	57470559	57471663	-0.102377	1105	3	-0.950819	161	139	0	1.25082	0.650819	300	0.536667	0.463333	0
BovineHD0200035057	2	120886359	120886359	120892540	-0.125674	6182	3	-0.86391	159	141	0	1.16391	0.56391	300	0.53	0.47	0
BovineHD0600021980	6	79482343	79482343	79497891	-1.33881	15549	3	-0.821133	159	141	0	1.12113	0.521133	300	0.53	0.47	0
BovineHD1000007626	10	23180741	23180741	23222741	-2.51892	42001	6	-1.53112	159	121	20	1.83112	1.23112	300	0.53	0.403333	0.0666667
BovineHD1200020475	12	73811041	73811041	74787542	-0.774154	976502	25	-0.619528	159	141	0	0.919528	0.319528	300	0.53	0.47	0
BovineHD0100047110	1	93730576	93730576	93819471	-3.55874	88896	10	-2.15734	157	131	12	2.45734	1.85734	300	0.523333	0.436667	0.04
BovineHD1700022390	17	72870233	72870233	72936768	-0.873005	66536	4	-0.599685	157	128	15	0.899685	0.299685	300	0.523333	0.426667	0.05
BovineHD2900002689	29	9137863	9137863	9139561	-1.01154	1699	3	-0.670013	157	142	1	0.970013	0.370013	300	0.523333	0.473333	0.00333333
BovineHD0400001009	4	3949102	3949102	3954140	-1.12623	5039	3	-0.679621	155	145	0	0.979621	0.379621	300	0.516667	0.483333	0
BovineHD1200020098	12	72748544	72748544	72882991	-3.43118	134448	11	-2.10131	155	131	14	2.40131	1.80131	300	0.516667	0.436667	0.0466667
BovineHD1700019068	17	66056015	66056015	66057494	-1.27461	1480	3	-0.841415	155	145	0	1.14141	0.541415	300	0.516667	0.483333	0
DIAS-320	27	26942890	26942890	26954173	-1.23761	11284	3	-0.834505	154	146	0	1.1345	0.534505	300	0.513333	0.486667	0
BovineHD0200001215	2	4342812	4342812	4347051	-1.57711	4240	3	-0.867957	153	147	0	1.16796	0.567957	300	0.51	0.49	0
BovineHD0900028570	9	99063396	99063396	99066707	-1.19336	3312	3	-0.751671	152	148	0	1.05167	0.451671	300	0.506667	0.493333	0
BovineHD2900008456	29	28721541	28721541	28725035	-0.936069	3495	3	-0.523916	152	148	0	0.823916	0.223916	300	0.506667	0.493333	0
BovineHD1100025626	11	88911104	88911104	88919854	-1.02939	8751	3	-0.683888	150	150	0	0.983888	0.383888	300	0.5	0.5	0
BovineHD1300016231	13	56669393	56669393	56670962	-1.08097	1570	3	-0.493476	150	147	3	0.793476	0.193476	300	0.5	0.49	0.01
BovineHD1300000340	13	1492991	1492991	1496558	-0.169259	3568	3	-0.670052	146	151	3	0.970052	0.370052	300	0.486667	0.503333	0.01
BovineHD0900004606	9	17021151	17021151	17036083	0.106464	14933	4	-0.617851	144	156	0	0.917851	0.317851	300	0.48	0.52	0
BovineHD2800007737	28	29091132	29091132	29095042	-1.0188	3911	3	-0.578225	143	157	0	0.878225	0.278225	300	0.476667	0.523333	0
BovineHD1700004393	17	15315852	15315852	15334041	-0.0266044	18190	3	-0.814397	141	159	0	1.1144	0.514397	300	0.47	0.53	0
Hapmap27370-BTA-123236	2	115157873	115157873	115163776	-0.139282	5904	3	-0.590001	140	159	1	0.890001	0.290001	300	0.466667	0.53	0.00333333
BovineHD1200020836	12	74840021	74840021	75193156	0.0154483	353136	18	-1.64634	139	134	27	1.94634	1.34634	300	0.463333	0.446667	0.09
BovineHD1600012984	16	47054507	47054507	47056851	-1.09703	2345	3	-0.545068	139	161	0	0.845068	0.245068	300	0.463333	0.536667	0
BovineHD2900012565	29	41563741	41563741	41572359	-0.0958973	8619	3	-0.532683	139	161	0	0.832683	0.232683	300	0.463333	0.536667	0
BovineHD1600002397	16	8605747	8605747	8623933	0.169761	18187	3	-0.855651	136	157	7	1.15565	0.555651	300	0.453333	0.523333	0.0233333
BovineHD1400008822	14	30523027	30523027	30526468	-0.0597517	3442	3	-0.696425	134	165	1	0.996425	0.396425	300	0.446667	0.55	0.00333333
BovineHD1200019600	12	71440002	71440002	72042304	0.022604	602303	23	-0.782876	132	167	1	1.08288	0.482876	300	0.44	0.556667	0.00333333
BovineHD0200028333	2	98508373	98508373	98518278	0.239382	9906	3	-0.517572	131	163	6	0.817572	0.217572	300	0.436667	0.543333	0.02
BovineHD1200019362	12	70435829	70435829	70458250	-3.66823	22422	4	-1.47813	129	145	26	1.77813	1.17813	300	0.43	0.483333	0.0866667
BovineHD2300007148	23	25747610	25747610	25875898	-0.288723	128289	9	-0.523975	129	171	0	0.823975	0.223975	300	0.43	0.57	0
BovineHD2700011308	27	39059412	39059412	39061885	-0.00934429	2474	3	-0.732721	128	172	0	1.03272	0.432721	300	0.426667	0.573333	0
BovineHD0400036247	4	106642849	106642849	106765834	0.102772	122986	5	-0.640156	127	173	0	0.940156	0.340156	300	0.423333	0.576667	0
BovineHD0200008275	2	28330695	28330695	28332768	-1.36895	2074	3	-0.61587	125	173	2	0.91587	0.31587	300	0.416667	0.576667	0.00666667
BovineHD1500014369	15	49894984	49894984	49940983	-0.114042	46000	3	-0.719104	125	155	20	1.0191	0.419104	300	0.416667	0.516667	0.0666667
BTB-01671722	6	58819076	58819076	58825273	0.0811458	6198	3	-0.69791	119	181	0	0.99791	0.39791	300	0.396667	0.603333	0
BovineHD2300007040	23	25335659	25335659	25361041	-3.63301	25383	9	-0.908574	119	177	4	1.20857	0.608574	300	0.396667	0.59	0.0133333
BovineHD1200028309	12	73319626	73319626	73497775	-0.207952	178150	12	-0.612861	118	161	21	0.912861	0.312861	300	0.393333	0.536667	0.07
BovineHD2500001397	25	5710967	5710967	5713178	-0.170681	2212	3	-0.457923	117	183	0	0.757923	0.157923	300	0.39	0.61	0
BovineHD1300001545	13	6069080	6069080	6079164	0.0968955	10085	3	-0.715527	116	184	0	1.01553	0.415527	300	0.386667	0.613333	0
BovineHD1500025721	15	31858689	31858689	31866765	-2.59671	8077	3	-1.00721	116	184	0	1.30721	0.707205	300	0.386667	0.613333	0
BovineHD0600000660	6	2658437	2658437	2678599	0.00957969	20163	3	-0.636963	115	185	0	0.936963	0.336963	300	0.383333	0.616667	0
BovineHD1900007493	19	25560772	25560772	25563042	0.177842	2271	3	-0.519471	115	185	0	0.819471	0.219471	300	0.383333	0.616667	0
BovineHD0300016479	3	54382375	54382375	54522367	-3.51176	139993	3	-0.926443	114	162	24	1.22644	0.626443	300	0.38	0.54	0.08
BovineHD1800019875	18	61894649	61894649	61918012	-3.34228	23364	6	-1.45478	114	171	15	1.75478	1.15478	300	0.38	0.57	0.05
BovineHD0700033609	7	18531324	18531324	18566035	0.213378	34712	7	-1.00412	111	184	5	1.30412	0.704121	300	0.37	0.613333	0.0166667
BovineHD0900004069	9	15388071	15388071	15395730	0.121387	7660	3	-0.545372	107	193	0	0.845372	0.245372	300	0.356667	0.643333	0
BovineHD2300008182	23	28828468	28828468	28849820	-0.0313156	21353	4	-0.926718	107	189	4	1.22672	0.626718	300	0.356667	0.63	0.0133333
BovineHD2200005601	22	19404955	19404955	19409002	0.256713	4048	3	-0.471958	104	190	6	0.771958	0.171958	300	0.346667	0.633333	0.02
BovineHD1200019368	12	70483913	70483913	71274536	0.023694	790624	45	-0.254687	103	197	0	0.554687	0.0453134	300	0.343333	0.656667	0
BovineHD1400004922	14	17329297	17329297	17336372	-0.182702	7076	3	-1.67675	102	197	1	1.97675	1.37675	300	0.34	0.656667	0.00333333
BovineHD1900000594	19	2575861	2575861	2604934	-2.44799	29074	3	-0.587924	99	183	18	0.887924	0.287924	300	0.33	0.61	0.06
BovineHD0700033720	7	43487164	43487164	43498441	0.136661	11278	4	-1.0222	98	187	15	1.3222	0.722202	300	0.326667	0.623333	0.05
BovineHD0200034502	2	119488194	119488194	119491219	-0.113447	3026	3	-0.430615	96	204	0	0.730615	0.130615	300	0.32	0.68	0
BovineHD0500016596	5	58992818	58992818	59215089	-0.280145	222272	18	-0.945344	96	203	1	1.24534	0.645344	300	0.32	0.676667	0.00333333
BovineHD0200003048	2	11080764	11080764	11090421	0.0866832	9658	3	-0.415275	95	205	0	0.715275	0.115275	300	0.316667	0.683333	0
BTB-01671455	9	58507530	58507530	58518008	0.0508037	10479	3	-0.594544	95	205	0	0.894544	0.294544	300	0.316667	0.683333	0
BovineHD0200017289	2	60494001	60494001	60501445	-0.050971	7445	5	-0.459983	94	206	0	0.759983	0.159983	300	0.313333	0.686667	0
BovineHD1600006616	16	23911483	23911483	23916897	0.170424	5415	3	-0.445517	94	206	0	0.745517	0.145517	300	0.313333	0.686667	0
BovineHD2600002624	26	10380464	10380464	10387433	-0.108442	6970	3	-0.435983	94	206	0	0.735983	0.135983	300	0.313333	0.686667	0
BovineHD0500016450	5	58386640	58386640	58441130	0.149974	54491	9	-0.786035	93	207	0	1.08603	0.486035	300	0.31	0.69	0
BovineHD0800004015	8	12459571	12459571	12498395	-0.211906	38825	7	-0.966741	93	174	33	1.26674	0.666741	300	0.31	0.58	0.11
BovineHD2500005142	25	18291301	18291301	18296885	-0.0656761	5585	3	-0.407215	93	207	0	0.707215	0.107215	300	0.31	0.69	0
BovineHD1500023439	15	80511026	80511026	80529996	-3.37262	18971	3	-0.67243	92	190	18	0.97243	0.37243	300	0.306667	0.633333	0.06
BovineHD1400015207	14	54123999	54123999	54126508	-0.19741	2510	3	-0.505539	91	190	19	0.805539	0.205539	300	0.303333	0.633333	0.0633333
BovineHD1400019186	14	68614172	68614172	68619030	-1.7185	4859	3	-0.577926	91	209	0	0.877926	0.277926	300	0.303333	0.696667	0
ARS-BFGL-NGS-20300	20	16402419	16402419	16407292	0.164005	4874	3	-0.680715	90	210	0	0.980715	0.380715	300	0.3	0.7	0
BovineHD1000007897	10	24061376	24061376	24095827	0.19007	34452	7	-0.847551	89	201	10	1.14755	0.547551	300	0.296667	0.67	0.0333333
BovineHD1100016759	11	58230799	58230799	58233893	0.0602852	3095	3	-0.457997	89	211	0	0.757997	0.157997	300	0.296667	0.703333	0
BovineHD0400008797	4	30976641	30976641	30983624	-0.0276962	6984	3	-0.501878	88	212	0	0.801878	0.201878	300	0.293333	0.706667	0
BTB-00121383	2	69616051	69616051	69623907	0.132596	7857	3	-0.521281	87	213	0	0.821281	0.221281	300	0.29	0.71	0
BovineHD1100010748	11	36299315	36299315	36309978	-0.0995986	10664	3	-0.855616	87	213	0	1.15562	0.555616	300	0.29	0.71	0
BovineHD0800013416	8	44934828	44934828	44944671	0.143823	9844	4	-0.715257	86	214	0	1.01526	0.415257	300	0.286667	0.713333	0
BovineHD0900029691	9	101900677	101900677	101904580	-0.0333168	3904	3	-0.440012	86	214	0	0.740012	0.140012	300	0.286667	0.713333	0
BovineHD0100012066	1	42224589	42224589	42230085	0.121389	5497	3	-0.77136	85	215	0	1.07136	0.47136	300	0.283333	0.716667	0
BovineHD0400027768	4	99196544	99196544	99205753	-0.0273828	9210	3	-0.513704	85	215	0	0.813704	0.213704	300	0.283333	0.716667	0
BovineHD2500001687	25	6693922	6693922	6699196	-0.0511176	5275	3	-0.422937	85	215	0	0.722937	0.122937	300	0.283333	0.716667	0
BovineHD0700008853	7	31295054	31295054	31309981	-0.0650748	14928	3	-0.883354	84	216	0	1.18335	0.583354	300	0.28	0.72	0
BovineHD1100027371	11	93900408	93900408	93922796	0.0633451	22389	5	-0.551774	83	216	1	0.851774	0.251774	300	0.276667	0.72	0.00333333
ARS-BFGL-NGS-32444	15	47819771	47819771	47873132	-2.92219	53362	3	-0.657193	83	210	7	0.957193	0.357193	300	0.276667	0.7	0.0233333
BovineHD1500023670	15	81301329	81301329	81308681	-0.365082	7353	4	-0.302029	83	207	10	0.602029	0.00202908	300	0.276667	0.69	0.0333333
Hapmap27768-BTA-154651	4	26027683	26027683	26037922	0.0748306	10240	3	-0.477625	82	218	0	0.777625	0.177625	300	0.273333	0.726667	0
BovineHD2500000494	25	2306032	2306032	2323305	-1.52768	17274	3	-0.412083	82	218	0	0.712083	0.112083	300	0.273333	0.726667	0
BovineHD0200000018	2	122045	122045	136345	0.130551	14301	3	-0.37134	81	219	0	0.67134	0.0713396	300	0.27	0.73	0
ARS-BFGL-NGS-105280	13	74973171	74973171	74983221	-0.103358	10051	3	-0.574732	81	219	0	0.874732	0.274732	300	0.27	0.73	0
BovineHD1700021372	17	73090468	73090468	73093737	0.053365	3270	3	-0.730008	81	208	11	1.03001	0.430008	300	0.27	0.693333	0.0366667
BovineHD2300007057	23	25417035	25417035	25442124	0.176478	25090	12	-0.337372	80	220	0	0.637372	0.0373717	300	0.266667	0.733333	0
BovineHD2800012802	28	44446062	44446062	44447493	-0.0334143	1432	3	-0.425834	80	220	0	0.725834	0.125834	300	0.266667	0.733333	0
BovineHD1200009422	12	32054331	32054331	32182960	-0.375043	128630	16	-0.456099	79	215	6	0.756099	0.156099	300	0.263333	0.716667	0.02
BovineHD1800017806	18	61781777	61781777	61835029	-4.17466	53253	8	-1.18956	79	217	4	1.48956	0.88956	300	0.263333	0.723333	0.0133333
BovineHD0900030810	9	104955101	104955101	104971555	0.140044	16455	3	-0.499807	78	222	0	0.799807	0.199807	300	0.26	0.74	0
BovineHD4100004541	6	38198011	38198011	38232631	0.0205898	34621	5	-0.432487	77	223	0	0.732487	0.132487	300	0.256667	0.743333	0
BovineHD0500006524	5	22514133	22514133	22563988	-0.0605275	49856	6	-1.00039	76	224	0	1.30039	0.700391	300	0.253333	0.746667	0
BovineHD0100023862	1	83218713	83218713	83238102	-0.00839214	19390	5	-0.86331	75	225	0	1.16331	0.56331	300	0.25	0.75	0
BovineHD0800024778	8	83242450	83242450	83261773	0.0880805	19324	3	-0.823751	75	225	0	1.12375	0.523751	300	0.25	0.75	0
BovineHD0900001247	9	5972581	5972581	5981648	-0.113074	9068	3	-0.672328	75	224	1	0.972328	0.372328	300	0.25	0.746667	0.00333333
BovineHD1700007050	17	25056695	25056695	25119996	0.00372952	63302	4	-1.09522	75	225	0	1.39522	0.795224	300	0.25	0.75	0
BovineHD1700014416	17	50746686	50746686	50962760	0.0684388	216075	10	-1.01504	75	225	0	1.31504	0.71504	300	0.25	0.75	0
BovineHD1700014483	17	51115979	51115979	51370688	0.037112	254710	6	-1.14061	75	225	0	1.44061	0.840606	300	0.25	0.75	0
BovineHD1900010425	19	35933815	35933815	35957534	0.0204302	23720	3	-0.521933	75	225	0	0.821933	0.221933	300	0.25	0.75	0
BovineHD0800000001	8	20855	20855	177339	0.0291362	156485	20	-0.12201	74	226	0	0.42201	0.17799	300	0.246667	0.753333	0
BovineHD2500010574	25	37978945	37978945	37988321	0.112171	9377	3	-0.38338	74	226	0	0.68338	0.0833798	300	0.246667	0.753333	0
BovineHD1300023667	13	81648915	81648915	81676764	0.0970826	27850	3	-0.439016	73	227	0	0.739016	0.139016	300	0.243333	0.756667	0
Hapmap25682-BTC-026219	25	12217941	12217941	12226707	0.0189534	8767	3	-0.445029	72	228	0	0.745029	0.145029	300	0.24	0.76	0
BovineHD0900001158	9	5610931	5610931	5619077	-3.72933	8147	3	-0.640476	71	212	17	0.940476	0.340476	300	0.236667	0.706667	0.0566667
ARS-BFGL-NGS-80667	25	39819492	39819492	39844749	0.0645868	25258	5	-0.270092	70	230	0	0.570092	0.0299083	300	0.233333	0.766667	0
BovineHD0200039492	2	135067156	135067156	135068750	0.0250829	1595	3	-0.371303	69	231	0	0.671303	0.0713032	300	0.23	0.77	0
BovineHD0500034077	5	117281795	117281795	117497778	0.0311411	215984	27	-0.472088	69	216	15	0.772088	0.172088	300	0.23	0.72	0.05
BovineHD2000016625	20	59385005	59385005	59391785	-0.220013	6781	3	-0.553795	68	232	0	0.853795	0.253795	300	0.226667	0.773333	0
BovineHD0300030306	3	105711958	105711958	105720505	-0.323999	8548	5	-0.431563	67	225	8	0.731563	0.131563	300	0.223333	0.75	0.0266667
BovineHD1200000187	12	936045	936045	944850	-0.13552	8806	5	-0.956739	67	210	23	1.25674	0.656739	300	0.223333	0.7	0.0766667
BovineHD2400015108	24	53324484	53324484	53328928	0.0930851	4445	3	-0.39517	67	233	0	0.69517	0.0951699	300	0.223333	0.776667	0
BovineHD2800000603	28	1644820	1644820	1648309	-2.34465	3490	3	-0.434793	67	231	2	0.734793	0.134793	300	0.223333	0.77	0.00666667
BovineHD1200020004	12	72511101	72511101	72742881	-3.66307	231781	68	-0.954142	66	228	6	1.25414	0.654142	300	0.22	0.76	0.02
BTB-01625084	24	62411069	62411069	62431830	-0.207489	20762	3	-0.570634	66	229	5	0.870634	0.270634	300	0.22	0.763333	0.0166667
BovineHD2800009652	28	35503142	35503142	35510492	0.156289	7351	3	-0.38585	66	232	2	0.68585	0.08585	300	0.22	0.773333	0.00666667
BovineHD1900016071	19	56830067	56830067	56837932	-0.0669529	7866	3	-0.461739	65	235	0	0.761739	0.161739	300	0.216667	0.783333	0
BovineHD0200011935	2	41034642	41034642	41045923	0.0106629	11282	3	-0.419014	63	237	0	0.719014	0.119014	300	0.21	0.79	0
BovineHD0300014938	3	49241891	49241891	49262005	0.0350533	20115	3	-0.635341	63	237	0	0.935341	0.335341	300	0.21	0.79	0
BovineHD0300003932	3	11962808	11962808	11975091	0.0326786	12284	3	-0.667176	62	238	0	0.967176	0.367176	300	0.206667	0.793333	0
BovineHD0600008075	6	28989049	28989049	28994000	-0.191601	4952	4	-0.755771	60	236	4	1.05577	0.455771	300	0.2	0.786667	0.0133333
BovineHD1500023455	15	80573351	80573351	80831076	-3.06017	257726	19	-0.250123	60	220	20	0.550123	0.0498767	300	0.2	0.733333	0.0666667
BovineHD2400001463	24	5432458	5432458	5435339	0.0700682	2882	3	-0.426902	59	240	1	0.726902	0.126902	300	0.196667	0.8	0.00333333
BovineHD2100005806	21	20079777	20079777	20130658	0.101092	50882	9	-0.441979	58	241	1	0.741979	0.141979	300	0.193333	0.803333	0.00333333
BovineHD2600006440	26	24937665	24937665	24947730	0.082572	10066	3	-0.379021	58	242	0	0.679021	0.0790207	300	0.193333	0.806667	0
BovineHD0600023661	6	86136385	86136385	86145631	-0.0471611	9247	7	-0.265366	57	243	0	0.565366	0.034634	300	0.19	0.81	0
BTA-31912-no-rs	13	25138665	25138665	25142000	-0.213233	3336	3	-0.404256	57	243	0	0.704256	0.104256	300	0.19	0.81	0
BovineHD0100037130	1	130623810	130623810	130626113	0.0635862	2304	3	-0.493478	56	244	0	0.793478	0.193478	300	0.186667	0.813333	0
BovineHD0200013459	2	46477034	46477034	46485436	0.035584	8403	4	-0.159994	54	246	0	0.459994	0.140006	300	0.18	0.82	0
BovineHD1500007366	15	27461860	27461860	27469697	0.0573298	7838	3	-0.65402	54	246	0	0.95402	0.35402	300	0.18	0.82	0
BTB-01690781	15	80369812	80369812	80408863	0.0589925	39052	5	-0.426224	54	246	0	0.726224	0.126224	300	0.18	0.82	0
BovineHD1900000522	19	2335931	2335931	2344351	0.117883	8421	3	-0.470854	54	246	0	0.770854	0.170854	300	0.18	0.82	0
BovineHD0200028141	2	97884821	97884821	97890294	0.0890107	5474	3	-0.222435	53	247	0	0.522435	0.0775646	300	0.176667	0.823333	0
BovineHD0400034747	4	118545529	118545529	118547323	0.00623389	1795	3	-0.407138	53	247	0	0.707138	0.107138	300	0.176667	0.823333	0
BovineHD1500012754	15	45470174	45470174	45542956	0.0415161	72783	36	-0.248735	53	247	0	0.548735	0.0512652	300	0.176667	0.823333	0
BovineHD2000014794	20	53780223	53780223	53787522	0.0789331	7300	3	-0.341859	53	247	0	0.641859	0.0418591	300	0.176667	0.823333	0
BovineHD2900007717	29	26399164	26399164	26403585	0.163345	4422	3	-0.334287	53	245	2	0.634287	0.0342872	300	0.176667	0.816667	0.00666667
BovineHD0800028400	8	96129918	96129918	96181815	0.131728	51898	13	-0.256918	52	248	0	0.556918	0.0430824	300	0.173333	0.826667	0
BovineHD1000007922	10	24150282	24150282	25173443	0.0185604	1023162	32	-0.172119	52	248	0	0.472119	0.127881	300	0.173333	0.826667	0
BovineHD2300008500	23	29788998	29788998	29808818	-4.05225	19821	4	-0.737802	51	248	1	1.0378	0.437802	300	0.17	0.826667	0.00333333
BovineHD2600009286	26	34296519	34296519	34299839	-0.252192	3321	3	-0.195775	51	233	16	0.495775	0.104225	300	0.17	0.776667	0.0533333
BovineHD2900010804	29	35732293	35732293	35735627	0.0877882	3335	3	-0.371691	51	249	0	0.671691	0.0716906	300	0.17	0.83	0
BovineHD2800000833	28	2468624	2468624	2534640	0.131004	66017	10	-0.133288	50	250	0	0.433288	0.166712	300	0.166667	0.833333	0
BTB-02076946	29	24014819	24014819	24021977	0.00344438	7159	5	-0.135775	50	250	0	0.435775	0.164225	300	0.166667	0.833333	0
ARS-BFGL-NGS-91320	11	2027021	2027021	2029681	-0.105134	2661	3	-0.373167	49	251	0	0.673167	0.0731666	300	0.163333	0.836667	0
BovineHD0200040833	2	136749793	136749793	136908437	0.136239	158645	4	-0.229653	48	251	1	0.529653	0.0703472	300	0.16	0.836667	0.00333333
BovineHD0900001006	9	4889983	4889983	4906838	-2.65349	16856	4	-0.220985	47	251	2	0.520985	0.0790154	300	0.156667	0.836667	0.00666667
BovineHD1300015289	13	53933240	53933240	53982995	0.0816327	49756	19	-0.211713	47	253	0	0.511713	0.0882874	300	0.156667	0.843333	0
BovineHD0200012094	2	41691100	41691100	41692419	0.0700555	1320	3	-0.231827	45	255	0	0.531827	0.0681732	300	0.15	0.85	0
BovineHD2800000846	28	2538813	2538813	2638563	0.272164	99751	14	-0.192024	44	252	4	0.492024	0.107976	300	0.146667	0.84	0.0133333
BovineHD2900007942	29	27057102	27057102	27065525	0.0183941	8424	3	-0.405773	44	256	0	0.705773	0.105773	300	0.146667	0.853333	0
BovineHD1100005447	11	17685624	17685624	17687898	-0.00937909	2275	3	-0.185648	41	259	0	0.485648	0.114352	300	0.136667	0.863333	0
BovineHD1100023274	11	81414106	81414106	81425393	0.0401723	11288	4	-0.178379	41	259	0	0.478379	0.121621	300	0.136667	0.863333	0
BovineHD1300015258	13	53858853	53858853	53862891	0.0507638	4039	3	-0.288664	41	244	15	0.588664	0.0113357	300	0.136667	0.813333	0.05
BovineHD1600001628	16	5738701	5738701	5752883	0.0238934	14183	4	-0.143898	40	254	6	0.443898	0.156102	300	0.133333	0.846667	0.02
BovineHD0200033058	2	114410525	114410525	114415455	0.137611	4931	3	-0.213459	39	261	0	0.513459	0.0865407	300	0.13	0.87	0
BovineHD0400034018	4	116962853	116962853	116967405	-0.12616	4553	3	-0.387564	39	261	0	0.687564	0.0875638	300	0.13	0.87	0
BovineHD1000007644	10	23319458	23319458	24057642	-0.0171637	738185	37	-0.103829	39	261	0	0.403829	0.196171	300	0.13	0.87	0
BovineHD1600011296	16	39558124	39558124	39589152	0.091541	31029	6	-0.188732	39	261	0	0.488732	0.111268	300	0.13	0.87	0
BovineHD0500016636	5	59239580	59239580	59627471	0.0733791	387892	34	-0.160121	36	264	0	0.460121	0.139879	300	0.12	0.88	0
BovineHD2900015420	29	27363231	27363231	27409510	-0.364517	46280	12	-0.102778	36	264	0	0.402778	0.197222	300	0.12	0.88	0
BovineHD1100019714	11	69357111	69357111	69374266	0.118936	17156	3	-0.284071	35	265	0	0.584071	0.0159292	300	0.116667	0.883333	0
BovineHD0200009502	2	32096708	32096708	32108568	0.0830095	11861	3	-0.266127	34	266	0	0.566127	0.0338725	300	0.113333	0.886667	0
BovineHD0600009615	6	34465561	34465561	34480368	0.0283589	14808	4	-0.251705	33	267	0	0.551705	0.0482954	300	0.11	0.89	0
BovineHD0900031325	9	10049	10049	28755	0.0341505	18707	3	-0.201151	32	266	2	0.501151	0.0988493	300	0.106667	0.886667	0.00666667
BovineHD0200000697	2	2527718	2527718	2535261	0.0503128	7544	4	-0.404174	30	270	0	0.704174	0.104174	300	0.1	0.9	0
BovineHD1100014817	11	50326620	50326620	50330158	-0.112984	3539	3	-0.287197	29	271	0	0.587197	0.0128031	300	0.0966667	0.903333	0
BovineHD0300016503	3	54541000	54541000	54963401	-0.00452257	422402	38	-0.0506679	28	270	2	0.350668	0.249332	300	0.0933333	0.9	0.00666667
BovineHD2400009171	24	33291654	33291654	33301713	0.0441109	10060	8	-0.152567	28	272	0	0.452567	0.147433	300	0.0933333	0.906667	0
BovineHD0400011930	4	43481123	43481123	43487686	-0.253038	6564	4	-0.267054	27	273	0	0.567054	0.0329463	300	0.09	0.91	0
BovineHD2800000886	28	2814450	2814450	2860512	0.154435	46063	7	-0.173176	26	273	1	0.473176	0.126824	300	0.0866667	0.91	0.00333333
BovineHD0200036137	2	124330343	124330343	124398570	-0.329619	68228	13	-0.0973364	25	275	0	0.397336	0.202664	300	0.0833333	0.916667	0
BovineHD0900026247	9	92776813	92776813	92786911	0.0316642	10099	4	-0.221022	23	277	0	0.521022	0.0789778	300	0.0766667	0.923333	0
BovineHD2500011980	25	42849040	42849040	42879707	0.16853	30668	3	-0.128129	23	277	0	0.428129	0.171871	300	0.0766667	0.923333	0
BovineHD1900003867	19	14601910	14601910	14606603	0.130847	4694	5	-0.130285	22	278	0	0.430285	0.169715	300	0.0733333	0.926667	0
BovineHD2800013515	28	2665025	2665025	2796204	0.148818	131180	13	-0.0144135	22	278	0	0.314414	0.285586	300	0.0733333	0.926667	0
BovineHD1100019558	11	69038949	69038949	69041286	0.019191	2338	3	-0.245099	21	279	0	0.545099	0.0549007	300	0.07	0.93	0
BovineHD1600004115	16	15146573	15146573	15243100	0.0249357	96528	30	-0.0968886	15	285	0	0.396889	0.203111	300	0.05	0.95	0
BovineHD0200036094	2	124177025	124177025	124211492	-0.349589	34468	8	-0.100308	14	286	0	0.400308	0.199692	300	0.0466667	0.953333	0
BovineHD2200007673	22	26467884	26467884	26473227	0.0570272	5344	3	-0.192771	14	286	0	0.492771	0.107229	300	0.0466667	0.953333	0
BovineHD1100000146	11	436312	436312	442731	0.0901687	6420	3	-0.180245	13	287	0	0.480245	0.119755	300	0.0433333	0.956667	0
BovineHD1600004084	16	15066677	15066677	15145634	0.0365675	78958	27	-0.0304935	8	292	0	0.330493	0.269507	300	0.0266667	0.973333	0
BovineHD1200019787	12	72058027	72058027	72509035	-0.0154687	451009	141	-0.0396675	6	294	0	0.339668	0.260332	300	0.02	0.98	0
BovineHD0600017339	6	62774310	62774310	62962945	0.0129754	188636	56	-0.0182418	5	295	0	0.318242	0.281758	300	0.0166667	0.983333	0
BovineHD1500023514	15	80842722	80842722	81298654	0.0195009	455933	100	-0.0136719	3	297	0	0.313672	0.286328	300	0.01	0.99	0
BovineHD0200000001	2	6889	6889	116567	0.048946	109679	15	0.00140748	2	298	0	0.298593	0.301407	300	0.00666667	0.993333	0
BovineHD0700012612	7	43501526	43501526	44176069	-0.0326999	674544	200	-0.0376757	2	298	0	0.337676	0.262324	300	0.00666667	0.993333	0
BovineHD1500023057	15	79166030	79166030	80329011	0.00374241	1162982	285	-0.0215733	1	299	0	0.321573	0.278427	300	0.00333333	0.996667	0
BovineHD1700021318	17	72941663	72941663	73088087	0.0687841	146425	34	-0.00404687	1	299	0	0.304047	0.295953	300	0.00333333	0.996667	0
BovineHD2900007718	29	26404984	26404984	27055997	0.020634	651014	203	-0.00675832	1	299	0	0.306758	0.293242	300	0.00333333	0.996667	0
Column	Meaning
CNV	CNV name represented by its first SNP name
Chromosome	Chromosome
Position	First SNP position
Start Position	CNV start position
End Position	CNV end position
Segment Mean	CNV segment mean
Length (bp)	CNV length in bp
# Markers	Number of SNP
Marker Mean	Mean LRR of SNPs with CNV segment
Loss	Count of samples with loss
Neutral	Count of samples with neutral
Gain	Count of samples with gain
|3 State Pos Threshold - Mean|	0.3 + Mean LRR
|Mean - 3 State Neg Threshold|	Mean LRR - 0.3
Sumnum	Count of all samples
Loss%	Percentage of samples with loss
Neutral%	Percentage of samples with neural
Gain%	Percentage of samples with gain

## Sheet: 257 CNVs freq>0.01
Population-genetic properties of differentiated copy number variations in cattle
Lingyang Xu1,2,5, Yali Hou3,5, Derek M. Bickhart1,Yang Zhou1,4, El Hamidi abdel Hay1, Jiuzhou Song2, Tad S. Sonstegard1,*, Curtis P. Van Tassell1 and George E. Liu1,†
Table S2
CNV	Chromosome	Position	Start Position	End Position	Segment Mean	Length (bp)	# Markers	Marker Mean	Loss	Neutral	Gain	|3 State Pos Threshold - Mean|	|Mean - 3 State Neg Threshold|	Sumnum	Loss%	Neutral%	Gain%
BovineHD1100000260	11	787079	787079	796403	-1.08005	9325	3	-1.04955	280	19	1	1.34955	0.749554	300	0.933333	0.0633333	0.00333333
BovineHD2600009999	26	36564811	36564811	36567499	-1.06661	2689	3	-1.22938	278	22	0	1.52938	0.929378	300	0.926667	0.0733333	0
BovineHD0400007060	4	23914451	23914451	23917600	-1.14442	3150	3	-1.19661	277	23	0	1.49661	0.896613	300	0.923333	0.0766667	0
BovineHD2900005226	29	17437323	17437323	17439177	-1.43235	1855	3	-1.35079	277	23	0	1.65079	1.05079	300	0.923333	0.0766667	0
BovineHD1100009515	11	31574461	31574461	31587891	-1.0399	13431	3	-1.13685	269	31	0	1.43685	0.836852	300	0.896667	0.103333	0
BovineHD0600028353	6	101866147	101866147	101886575	0.00784554	20429	3	-0.997163	266	34	0	1.29716	0.697163	300	0.886667	0.113333	0
BovineHD0400028725	4	102160582	102160582	102163259	-0.860201	2678	3	-0.918952	263	37	0	1.21895	0.618952	300	0.876667	0.123333	0
BovineHD0300000559	3	2092725	2092725	2095077	-1.34547	2353	3	-1.27904	262	38	0	1.57904	0.979043	300	0.873333	0.126667	0
BovineHD1700010660	17	39031602	39031602	39035674	-1.34204	4073	3	-0.928657	253	47	0	1.22866	0.628657	300	0.843333	0.156667	0
BovineHD1800017792	18	61674257	61674257	61768443	-0.694565	94187	9	-1.0929	250	50	0	1.3929	0.7929	300	0.833333	0.166667	0
BovineHD0400036262	4	108239819	108239819	108258730	-0.938396	18912	3	-1.49633	248	52	0	1.79633	1.19633	300	0.826667	0.173333	0
BovineHD1900012911	19	46081317	46081317	46090622	-0.980911	9306	3	-0.961612	248	51	1	1.26161	0.661612	300	0.826667	0.17	0.00333333
BovineHD0800009076	8	29906083	29906083	29917998	-1.81305	11916	3	-1.41706	247	53	0	1.71706	1.11706	300	0.823333	0.176667	0
BovineHD1200020357	12	73553506	73553506	73779660	-1.01945	226155	13	-1.0797	247	53	0	1.3797	0.779703	300	0.823333	0.176667	0
BovineHD0300029218	3	102104092	102104092	102105627	-1.34745	1536	3	-1.22177	244	56	0	1.52177	0.921775	300	0.813333	0.186667	0
BovineHD0400034438	4	117733111	117733111	117753705	-1.21759	20595	6	-0.618676	244	56	0	0.918676	0.318676	300	0.813333	0.186667	0
BovineHD2200011634	22	40643631	40643631	40651565	-0.0703069	7935	3	-0.900875	241	59	0	1.20088	0.600875	300	0.803333	0.196667	0
BTB-00287149	6	117629798	117629798	117631377	0.0546585	1580	3	-1.04406	233	67	0	1.34406	0.744058	300	0.776667	0.223333	0
BovineHD1600019967	16	70286358	70286358	70287955	-1.31824	1598	3	-0.964138	232	68	0	1.26414	0.664138	300	0.773333	0.226667	0
BovineHD2600014466	26	50125779	50125779	50128541	-0.964656	2763	3	-0.854024	232	68	0	1.15402	0.554024	300	0.773333	0.226667	0
BovineHD0500034144	5	117524110	117524110	117586036	-3.54322	61927	9	-3.10243	228	58	14	3.40243	2.80243	300	0.76	0.193333	0.0466667
BovineHD1100014224	11	48432001	48432001	48434474	0.15468	2474	3	-0.837855	227	71	2	1.13786	0.537855	300	0.756667	0.236667	0.00666667
BovineHD4100002990	4	69878564	69878564	69884582	-1.23449	6019	3	-1.18132	225	75	0	1.48132	0.881319	300	0.75	0.25	0
BovineHD1100007981	11	26807586	26807586	26808725	-0.995286	1140	3	-0.804497	224	76	0	1.1045	0.504497	300	0.746667	0.253333	0
BovineHD1900012822	19	45725248	45725248	45727245	-1.18717	1998	3	-0.895516	224	76	0	1.19552	0.595516	300	0.746667	0.253333	0
BovineHD0400026328	4	94222355	94222355	94226966	-1.07377	4612	3	-0.914183	223	77	0	1.21418	0.614183	300	0.743333	0.256667	0
BovineHD1500023054	15	79161886	79161886	79165241	-1.15376	3356	3	-1.04173	223	77	0	1.34173	0.741726	300	0.743333	0.256667	0
Hapmap29947-BTC-070181	14	11250157	11250157	11255704	-0.0391297	5548	3	-0.93654	218	82	0	1.23654	0.63654	300	0.726667	0.273333	0
BovineHD1900001503	19	5915322	5915322	5918003	-0.0254863	2682	3	-1.028	217	83	0	1.328	0.728003	300	0.723333	0.276667	0
BovineHD0300002808	3	8505918	8505918	8519849	-1.65287	13932	3	-1.06122	216	84	0	1.36122	0.761222	300	0.72	0.28	0
BovineHD0200024062	2	84328241	84328241	84337712	-0.749504	9472	3	-0.878017	212	88	0	1.17802	0.578017	300	0.706667	0.293333	0
BovineHD1400023309	14	82507396	82507396	82510580	-0.012258	3185	3	-0.92394	212	88	0	1.22394	0.62394	300	0.706667	0.293333	0
BovineHD0200003440	2	12202715	12202715	12212395	-0.0160934	9681	3	-0.861095	209	91	0	1.16109	0.561095	300	0.696667	0.303333	0
BovineHD0200031405	2	108897728	108897728	108903498	-0.856186	5771	3	-0.663073	209	91	0	0.963073	0.363073	300	0.696667	0.303333	0
BovineHD1600022656	16	78025837	78025837	78033206	0.0962035	7370	3	-0.896192	209	91	0	1.19619	0.596192	300	0.696667	0.303333	0
BovineHD0600025698	6	93098719	93098719	93102624	-1.1514	3906	3	-1.00503	205	95	0	1.30503	0.705031	300	0.683333	0.316667	0
BovineHD0200008106	2	27774208	27774208	27777423	0.109304	3216	3	-1.04396	204	96	0	1.34396	0.743962	300	0.68	0.32	0
BovineHD2800010429	28	37834966	37834966	37838199	-0.917805	3234	3	-0.721433	204	96	0	1.02143	0.421433	300	0.68	0.32	0
BovineHD0200032391	2	112599500	112599500	112600412	-0.131369	913	3	-1.14226	200	99	1	1.44226	0.842256	300	0.666667	0.33	0.00333333
BTB-00455991	11	8737561	8737561	8738760	-1.06857	1200	3	-0.95772	197	103	0	1.25772	0.65772	300	0.656667	0.343333	0
BovineHD1500015597	15	54090285	54090285	54093282	-1.40612	2998	3	-1.08051	197	103	0	1.38051	0.780511	300	0.656667	0.343333	0
BovineHD0900020013	9	71949424	71949424	71955086	-1.06521	5663	3	-0.819627	196	103	1	1.11963	0.519627	300	0.653333	0.343333	0.00333333
BovineHD1100008746	11	29418360	29418360	29424214	-0.979384	5855	3	-0.730393	193	105	2	1.03039	0.430393	300	0.643333	0.35	0.00666667
BovineHD1700015569	17	54856902	54856902	54862391	-1.29833	5490	3	-0.896446	193	107	0	1.19645	0.596446	300	0.643333	0.356667	0
BovineHD2900003697	29	12367965	12367965	12375932	-1.08664	7968	3	-0.794672	193	107	0	1.09467	0.494672	300	0.643333	0.356667	0
BovineHD1400022252	14	79289549	79289549	79291834	-0.126546	2286	3	-0.88049	192	108	0	1.18049	0.58049	300	0.64	0.36	0
BovineHD0200017809	2	61887678	61887678	61892005	-1.32665	4328	3	-0.956034	191	109	0	1.25603	0.656034	300	0.636667	0.363333	0
BovineHD2000012878	20	45478345	45478345	45482334	-0.831976	3990	3	-0.808085	191	107	2	1.10809	0.508085	300	0.636667	0.356667	0.00666667
BovineHD4100010690	14	5304884	5304884	5310451	-1.25562	5568	3	-0.850707	189	111	0	1.15071	0.550707	300	0.63	0.37	0
BovineHD1400014647	14	51558631	51558631	51564256	-0.031585	5626	3	-0.849026	189	111	0	1.14903	0.549026	300	0.63	0.37	0
BTB-01362117	9	24127805	24127805	24128579	-1.6279	775	3	-1.08455	188	112	0	1.38455	0.784553	300	0.626667	0.373333	0
BovineHD1600022945	16	78798194	78798194	78801542	-0.933119	3349	3	-0.754248	188	112	0	1.05425	0.454248	300	0.626667	0.373333	0
BovineHD1300004845	13	16984321	16984321	16993531	-1.3048	9211	3	-0.984438	183	117	0	1.28444	0.684438	300	0.61	0.39	0
BovineHD1600015094	16	54276502	54276502	54282897	-1.03629	6396	3	-0.725459	183	115	2	1.02546	0.425459	300	0.61	0.383333	0.00666667
BovineHD2800012072	28	42721881	42721881	42728739	-0.0509437	6859	3	-0.863093	183	117	0	1.16309	0.563093	300	0.61	0.39	0
BovineHD1300002747	13	10179973	10179973	10181978	-1.29467	2006	3	-0.80745	182	118	0	1.10745	0.50745	300	0.606667	0.393333	0
BovineHD0400008348	4	29135527	29135527	29140125	-1.76494	4599	3	-1.10521	181	119	0	1.40521	0.805208	300	0.603333	0.396667	0
BovineHD0100035049	1	124142939	124142939	124153831	-2.64383	10893	3	-1.58249	180	114	6	1.88249	1.28249	300	0.6	0.38	0.02
BovineHD4100016489	24	21546705	21546705	21548736	-1.39145	2032	3	-1.25785	180	120	0	1.55785	0.957854	300	0.6	0.4	0
BovineHD0700012438	7	42745346	42745346	42788788	-4.06715	43443	9	-0.764939	177	123	0	1.06494	0.464939	300	0.59	0.41	0
BovineHD0700012803	7	44437375	44437375	44444959	-3.8	7585	3	-2.57123	176	115	9	2.87123	2.27123	300	0.586667	0.383333	0.03
BovineHD2600013625	26	47360016	47360016	47362453	-1.19394	2438	3	-0.669154	176	124	0	0.969154	0.369154	300	0.586667	0.413333	0
BovineHD4100009135	11	91456314	91456314	91458169	-0.934119	1856	3	-0.748621	175	125	0	1.04862	0.448621	300	0.583333	0.416667	0
BovineHD1300021125	13	73435411	73435411	73438715	-1.12456	3305	3	-0.729089	175	125	0	1.02909	0.429089	300	0.583333	0.416667	0
BovineHD1100027138	11	93188055	93188055	93190178	0.117402	2124	3	-0.787638	173	127	0	1.08764	0.487638	300	0.576667	0.423333	0
ARS-BFGL-NGS-116036	2	78993931	78993931	78997711	-0.967579	3781	3	-0.653093	169	131	0	0.953093	0.353093	300	0.563333	0.436667	0
BovineHD1900011254	19	39160371	39160371	39166284	-1.13404	5914	3	-0.670385	169	131	0	0.970385	0.370385	300	0.563333	0.436667	0
BovineHD1200020163	12	73001857	73001857	73241030	-1.24033	239174	5	-0.62162	166	134	0	0.92162	0.32162	300	0.553333	0.446667	0
BovineHD0600002117	6	9097215	9097215	9105263	-1.1718	8049	3	-0.850556	164	136	0	1.15056	0.550556	300	0.546667	0.453333	0
BovineHD0900001357	9	6422782	6422782	6444194	-1.25503	21413	3	-0.875537	164	136	0	1.17554	0.575537	300	0.546667	0.453333	0
BovineHD1700014395	17	50556610	50556610	50591475	0.0727673	34866	3	-0.880787	164	135	1	1.18079	0.580787	300	0.546667	0.45	0.00333333
BovineHD2800009177	28	34125988	34125988	34129658	-0.149935	3671	3	-0.704344	164	136	0	1.00434	0.404344	300	0.546667	0.453333	0
BovineHD0900023520	9	84145995	84145995	84167214	0.0626472	21220	3	-0.674617	161	139	0	0.974617	0.374617	300	0.536667	0.463333	0
Hapmap49069-BTA-17164	15	57470559	57470559	57471663	-0.102377	1105	3	-0.950819	161	139	0	1.25082	0.650819	300	0.536667	0.463333	0
BovineHD0200035057	2	120886359	120886359	120892540	-0.125674	6182	3	-0.86391	159	141	0	1.16391	0.56391	300	0.53	0.47	0
BovineHD0600021980	6	79482343	79482343	79497891	-1.33881	15549	3	-0.821133	159	141	0	1.12113	0.521133	300	0.53	0.47	0
BovineHD1000007626	10	23180741	23180741	23222741	-2.51892	42001	6	-1.53112	159	121	20	1.83112	1.23112	300	0.53	0.403333	0.0666667
BovineHD1200020475	12	73811041	73811041	74787542	-0.774154	976502	25	-0.619528	159	141	0	0.919528	0.319528	300	0.53	0.47	0
BovineHD0100047110	1	93730576	93730576	93819471	-3.55874	88896	10	-2.15734	157	131	12	2.45734	1.85734	300	0.523333	0.436667	0.04
BovineHD1700022390	17	72870233	72870233	72936768	-0.873005	66536	4	-0.599685	157	128	15	0.899685	0.299685	300	0.523333	0.426667	0.05
BovineHD2900002689	29	9137863	9137863	9139561	-1.01154	1699	3	-0.670013	157	142	1	0.970013	0.370013	300	0.523333	0.473333	0.00333333
BovineHD0400001009	4	3949102	3949102	3954140	-1.12623	5039	3	-0.679621	155	145	0	0.979621	0.379621	300	0.516667	0.483333	0
BovineHD1200020098	12	72748544	72748544	72882991	-3.43118	134448	11	-2.10131	155	131	14	2.40131	1.80131	300	0.516667	0.436667	0.0466667
BovineHD1700019068	17	66056015	66056015	66057494	-1.27461	1480	3	-0.841415	155	145	0	1.14141	0.541415	300	0.516667	0.483333	0
DIAS-320	27	26942890	26942890	26954173	-1.23761	11284	3	-0.834505	154	146	0	1.1345	0.534505	300	0.513333	0.486667	0
BovineHD0200001215	2	4342812	4342812	4347051	-1.57711	4240	3	-0.867957	153	147	0	1.16796	0.567957	300	0.51	0.49	0
BovineHD0900028570	9	99063396	99063396	99066707	-1.19336	3312	3	-0.751671	152	148	0	1.05167	0.451671	300	0.506667	0.493333	0
BovineHD2900008456	29	28721541	28721541	28725035	-0.936069	3495	3	-0.523916	152	148	0	0.823916	0.223916	300	0.506667	0.493333	0
BovineHD1100025626	11	88911104	88911104	88919854	-1.02939	8751	3	-0.683888	150	150	0	0.983888	0.383888	300	0.5	0.5	0
BovineHD1300016231	13	56669393	56669393	56670962	-1.08097	1570	3	-0.493476	150	147	3	0.793476	0.193476	300	0.5	0.49	0.01
BovineHD1300000340	13	1492991	1492991	1496558	-0.169259	3568	3	-0.670052	146	151	3	0.970052	0.370052	300	0.486667	0.503333	0.01
BovineHD0900004606	9	17021151	17021151	17036083	0.106464	14933	4	-0.617851	144	156	0	0.917851	0.317851	300	0.48	0.52	0
BovineHD2800007737	28	29091132	29091132	29095042	-1.0188	3911	3	-0.578225	143	157	0	0.878225	0.278225	300	0.476667	0.523333	0
BovineHD1700004393	17	15315852	15315852	15334041	-0.0266044	18190	3	-0.814397	141	159	0	1.1144	0.514397	300	0.47	0.53	0
Hapmap27370-BTA-123236	2	115157873	115157873	115163776	-0.139282	5904	3	-0.590001	140	159	1	0.890001	0.290001	300	0.466667	0.53	0.00333333
BovineHD1200020836	12	74840021	74840021	75193156	0.0154483	353136	18	-1.64634	139	134	27	1.94634	1.34634	300	0.463333	0.446667	0.09
BovineHD1600012984	16	47054507	47054507	47056851	-1.09703	2345	3	-0.545068	139	161	0	0.845068	0.245068	300	0.463333	0.536667	0
BovineHD2900012565	29	41563741	41563741	41572359	-0.0958973	8619	3	-0.532683	139	161	0	0.832683	0.232683	300	0.463333	0.536667	0
BovineHD1600002397	16	8605747	8605747	8623933	0.169761	18187	3	-0.855651	136	157	7	1.15565	0.555651	300	0.453333	0.523333	0.0233333
BovineHD1400008822	14	30523027	30523027	30526468	-0.0597517	3442	3	-0.696425	134	165	1	0.996425	0.396425	300	0.446667	0.55	0.00333333
BovineHD1200019600	12	71440002	71440002	72042304	0.022604	602303	23	-0.782876	132	167	1	1.08288	0.482876	300	0.44	0.556667	0.00333333
BovineHD0200028333	2	98508373	98508373	98518278	0.239382	9906	3	-0.517572	131	163	6	0.817572	0.217572	300	0.436667	0.543333	0.02
BovineHD1200019362	12	70435829	70435829	70458250	-3.66823	22422	4	-1.47813	129	145	26	1.77813	1.17813	300	0.43	0.483333	0.0866667
BovineHD2300007148	23	25747610	25747610	25875898	-0.288723	128289	9	-0.523975	129	171	0	0.823975	0.223975	300	0.43	0.57	0
BovineHD2700011308	27	39059412	39059412	39061885	-0.00934429	2474	3	-0.732721	128	172	0	1.03272	0.432721	300	0.426667	0.573333	0
BovineHD0400036247	4	106642849	106642849	106765834	0.102772	122986	5	-0.640156	127	173	0	0.940156	0.340156	300	0.423333	0.576667	0
BovineHD0200008275	2	28330695	28330695	28332768	-1.36895	2074	3	-0.61587	125	173	2	0.91587	0.31587	300	0.416667	0.576667	0.00666667
BovineHD1500014369	15	49894984	49894984	49940983	-0.114042	46000	3	-0.719104	125	155	20	1.0191	0.419104	300	0.416667	0.516667	0.0666667
BTB-01671722	6	58819076	58819076	58825273	0.0811458	6198	3	-0.69791	119	181	0	0.99791	0.39791	300	0.396667	0.603333	0
BovineHD2300007040	23	25335659	25335659	25361041	-3.63301	25383	9	-0.908574	119	177	4	1.20857	0.608574	300	0.396667	0.59	0.0133333
BovineHD1200028309	12	73319626	73319626	73497775	-0.207952	178150	12	-0.612861	118	161	21	0.912861	0.312861	300	0.393333	0.536667	0.07
BovineHD2500001397	25	5710967	5710967	5713178	-0.170681	2212	3	-0.457923	117	183	0	0.757923	0.157923	300	0.39	0.61	0
BovineHD1300001545	13	6069080	6069080	6079164	0.0968955	10085	3	-0.715527	116	184	0	1.01553	0.415527	300	0.386667	0.613333	0
BovineHD1500025721	15	31858689	31858689	31866765	-2.59671	8077	3	-1.00721	116	184	0	1.30721	0.707205	300	0.386667	0.613333	0
BovineHD0600000660	6	2658437	2658437	2678599	0.00957969	20163	3	-0.636963	115	185	0	0.936963	0.336963	300	0.383333	0.616667	0
BovineHD1900007493	19	25560772	25560772	25563042	0.177842	2271	3	-0.519471	115	185	0	0.819471	0.219471	300	0.383333	0.616667	0
BovineHD0300016479	3	54382375	54382375	54522367	-3.51176	139993	3	-0.926443	114	162	24	1.22644	0.626443	300	0.38	0.54	0.08
BovineHD1800019875	18	61894649	61894649	61918012	-3.34228	23364	6	-1.45478	114	171	15	1.75478	1.15478	300	0.38	0.57	0.05
BovineHD0700033609	7	18531324	18531324	18566035	0.213378	34712	7	-1.00412	111	184	5	1.30412	0.704121	300	0.37	0.613333	0.0166667
BovineHD0900004069	9	15388071	15388071	15395730	0.121387	7660	3	-0.545372	107	193	0	0.845372	0.245372	300	0.356667	0.643333	0
BovineHD2300008182	23	28828468	28828468	28849820	-0.0313156	21353	4	-0.926718	107	189	4	1.22672	0.626718	300	0.356667	0.63	0.0133333
BovineHD2200005601	22	19404955	19404955	19409002	0.256713	4048	3	-0.471958	104	190	6	0.771958	0.171958	300	0.346667	0.633333	0.02
BovineHD1200019368	12	70483913	70483913	71274536	0.023694	790624	45	-0.254687	103	197	0	0.554687	0.0453134	300	0.343333	0.656667	0
BovineHD1400004922	14	17329297	17329297	17336372	-0.182702	7076	3	-1.67675	102	197	1	1.97675	1.37675	300	0.34	0.656667	0.00333333
BovineHD1900000594	19	2575861	2575861	2604934	-2.44799	29074	3	-0.587924	99	183	18	0.887924	0.287924	300	0.33	0.61	0.06
BovineHD0700033720	7	43487164	43487164	43498441	0.136661	11278	4	-1.0222	98	187	15	1.3222	0.722202	300	0.326667	0.623333	0.05
BovineHD0200034502	2	119488194	119488194	119491219	-0.113447	3026	3	-0.430615	96	204	0	0.730615	0.130615	300	0.32	0.68	0
BovineHD0500016596	5	58992818	58992818	59215089	-0.280145	222272	18	-0.945344	96	203	1	1.24534	0.645344	300	0.32	0.676667	0.00333333
BovineHD0200003048	2	11080764	11080764	11090421	0.0866832	9658	3	-0.415275	95	205	0	0.715275	0.115275	300	0.316667	0.683333	0
BTB-01671455	9	58507530	58507530	58518008	0.0508037	10479	3	-0.594544	95	205	0	0.894544	0.294544	300	0.316667	0.683333	0
BovineHD0200017289	2	60494001	60494001	60501445	-0.050971	7445	5	-0.459983	94	206	0	0.759983	0.159983	300	0.313333	0.686667	0
BovineHD1600006616	16	23911483	23911483	23916897	0.170424	5415	3	-0.445517	94	206	0	0.745517	0.145517	300	0.313333	0.686667	0
BovineHD2600002624	26	10380464	10380464	10387433	-0.108442	6970	3	-0.435983	94	206	0	0.735983	0.135983	300	0.313333	0.686667	0
BovineHD0500016450	5	58386640	58386640	58441130	0.149974	54491	9	-0.786035	93	207	0	1.08603	0.486035	300	0.31	0.69	0
BovineHD0800004015	8	12459571	12459571	12498395	-0.211906	38825	7	-0.966741	93	174	33	1.26674	0.666741	300	0.31	0.58	0.11
BovineHD2500005142	25	18291301	18291301	18296885	-0.0656761	5585	3	-0.407215	93	207	0	0.707215	0.107215	300	0.31	0.69	0
BovineHD1500023439	15	80511026	80511026	80529996	-3.37262	18971	3	-0.67243	92	190	18	0.97243	0.37243	300	0.306667	0.633333	0.06
BovineHD1400015207	14	54123999	54123999	54126508	-0.19741	2510	3	-0.505539	91	190	19	0.805539	0.205539	300	0.303333	0.633333	0.0633333
BovineHD1400019186	14	68614172	68614172	68619030	-1.7185	4859	3	-0.577926	91	209	0	0.877926	0.277926	300	0.303333	0.696667	0
ARS-BFGL-NGS-20300	20	16402419	16402419	16407292	0.164005	4874	3	-0.680715	90	210	0	0.980715	0.380715	300	0.3	0.7	0
BovineHD1000007897	10	24061376	24061376	24095827	0.19007	34452	7	-0.847551	89	201	10	1.14755	0.547551	300	0.296667	0.67	0.0333333
BovineHD1100016759	11	58230799	58230799	58233893	0.0602852	3095	3	-0.457997	89	211	0	0.757997	0.157997	300	0.296667	0.703333	0
BovineHD0400008797	4	30976641	30976641	30983624	-0.0276962	6984	3	-0.501878	88	212	0	0.801878	0.201878	300	0.293333	0.706667	0
BTB-00121383	2	69616051	69616051	69623907	0.132596	7857	3	-0.521281	87	213	0	0.821281	0.221281	300	0.29	0.71	0
BovineHD1100010748	11	36299315	36299315	36309978	-0.0995986	10664	3	-0.855616	87	213	0	1.15562	0.555616	300	0.29	0.71	0
BovineHD0800013416	8	44934828	44934828	44944671	0.143823	9844	4	-0.715257	86	214	0	1.01526	0.415257	300	0.286667	0.713333	0
BovineHD0900029691	9	101900677	101900677	101904580	-0.0333168	3904	3	-0.440012	86	214	0	0.740012	0.140012	300	0.286667	0.713333	0
BovineHD0100012066	1	42224589	42224589	42230085	0.121389	5497	3	-0.77136	85	215	0	1.07136	0.47136	300	0.283333	0.716667	0
BovineHD0400027768	4	99196544	99196544	99205753	-0.0273828	9210	3	-0.513704	85	215	0	0.813704	0.213704	300	0.283333	0.716667	0
BovineHD2500001687	25	6693922	6693922	6699196	-0.0511176	5275	3	-0.422937	85	215	0	0.722937	0.122937	300	0.283333	0.716667	0
BovineHD0700008853	7	31295054	31295054	31309981	-0.0650748	14928	3	-0.883354	84	216	0	1.18335	0.583354	300	0.28	0.72	0
BovineHD1100027371	11	93900408	93900408	93922796	0.0633451	22389	5	-0.551774	83	216	1	0.851774	0.251774	300	0.276667	0.72	0.00333333
ARS-BFGL-NGS-32444	15	47819771	47819771	47873132	-2.92219	53362	3	-0.657193	83	210	7	0.957193	0.357193	300	0.276667	0.7	0.0233333
BovineHD1500023670	15	81301329	81301329	81308681	-0.365082	7353	4	-0.302029	83	207	10	0.602029	0.00202908	300	0.276667	0.69	0.0333333
Hapmap27768-BTA-154651	4	26027683	26027683	26037922	0.0748306	10240	3	-0.477625	82	218	0	0.777625	0.177625	300	0.273333	0.726667	0
BovineHD2500000494	25	2306032	2306032	2323305	-1.52768	17274	3	-0.412083	82	218	0	0.712083	0.112083	300	0.273333	0.726667	0
BovineHD0200000018	2	122045	122045	136345	0.130551	14301	3	-0.37134	81	219	0	0.67134	0.0713396	300	0.27	0.73	0
ARS-BFGL-NGS-105280	13	74973171	74973171	74983221	-0.103358	10051	3	-0.574732	81	219	0	0.874732	0.274732	300	0.27	0.73	0
BovineHD1700021372	17	73090468	73090468	73093737	0.053365	3270	3	-0.730008	81	208	11	1.03001	0.430008	300	0.27	0.693333	0.0366667
BovineHD2300007057	23	25417035	25417035	25442124	0.176478	25090	12	-0.337372	80	220	0	0.637372	0.0373717	300	0.266667	0.733333	0
BovineHD2800012802	28	44446062	44446062	44447493	-0.0334143	1432	3	-0.425834	80	220	0	0.725834	0.125834	300	0.266667	0.733333	0
BovineHD1200009422	12	32054331	32054331	32182960	-0.375043	128630	16	-0.456099	79	215	6	0.756099	0.156099	300	0.263333	0.716667	0.02
BovineHD1800017806	18	61781777	61781777	61835029	-4.17466	53253	8	-1.18956	79	217	4	1.48956	0.88956	300	0.263333	0.723333	0.0133333
BovineHD0900030810	9	104955101	104955101	104971555	0.140044	16455	3	-0.499807	78	222	0	0.799807	0.199807	300	0.26	0.74	0
BovineHD4100004541	6	38198011	38198011	38232631	0.0205898	34621	5	-0.432487	77	223	0	0.732487	0.132487	300	0.256667	0.743333	0
BovineHD0500006524	5	22514133	22514133	22563988	-0.0605275	49856	6	-1.00039	76	224	0	1.30039	0.700391	300	0.253333	0.746667	0
BovineHD0100023862	1	83218713	83218713	83238102	-0.00839214	19390	5	-0.86331	75	225	0	1.16331	0.56331	300	0.25	0.75	0
BovineHD0800024778	8	83242450	83242450	83261773	0.0880805	19324	3	-0.823751	75	225	0	1.12375	0.523751	300	0.25	0.75	0
BovineHD0900001247	9	5972581	5972581	5981648	-0.113074	9068	3	-0.672328	75	224	1	0.972328	0.372328	300	0.25	0.746667	0.00333333
BovineHD1700007050	17	25056695	25056695	25119996	0.00372952	63302	4	-1.09522	75	225	0	1.39522	0.795224	300	0.25	0.75	0
BovineHD1700014416	17	50746686	50746686	50962760	0.0684388	216075	10	-1.01504	75	225	0	1.31504	0.71504	300	0.25	0.75	0
BovineHD1700014483	17	51115979	51115979	51370688	0.037112	254710	6	-1.14061	75	225	0	1.44061	0.840606	300	0.25	0.75	0
BovineHD1900010425	19	35933815	35933815	35957534	0.0204302	23720	3	-0.521933	75	225	0	0.821933	0.221933	300	0.25	0.75	0
BovineHD0800000001	8	20855	20855	177339	0.0291362	156485	20	-0.12201	74	226	0	0.42201	0.17799	300	0.246667	0.753333	0
BovineHD2500010574	25	37978945	37978945	37988321	0.112171	9377	3	-0.38338	74	226	0	0.68338	0.0833798	300	0.246667	0.753333	0
BovineHD1300023667	13	81648915	81648915	81676764	0.0970826	27850	3	-0.439016	73	227	0	0.739016	0.139016	300	0.243333	0.756667	0
Hapmap25682-BTC-026219	25	12217941	12217941	12226707	0.0189534	8767	3	-0.445029	72	228	0	0.745029	0.145029	300	0.24	0.76	0
BovineHD0900001158	9	5610931	5610931	5619077	-3.72933	8147	3	-0.640476	71	212	17	0.940476	0.340476	300	0.236667	0.706667	0.0566667
ARS-BFGL-NGS-80667	25	39819492	39819492	39844749	0.0645868	25258	5	-0.270092	70	230	0	0.570092	0.0299083	300	0.233333	0.766667	0
BovineHD0200039492	2	135067156	135067156	135068750	0.0250829	1595	3	-0.371303	69	231	0	0.671303	0.0713032	300	0.23	0.77	0
BovineHD0500034077	5	117281795	117281795	117497778	0.0311411	215984	27	-0.472088	69	216	15	0.772088	0.172088	300	0.23	0.72	0.05
BovineHD2000016625	20	59385005	59385005	59391785	-0.220013	6781	3	-0.553795	68	232	0	0.853795	0.253795	300	0.226667	0.773333	0
BovineHD0300030306	3	105711958	105711958	105720505	-0.323999	8548	5	-0.431563	67	225	8	0.731563	0.131563	300	0.223333	0.75	0.0266667
BovineHD1200000187	12	936045	936045	944850	-0.13552	8806	5	-0.956739	67	210	23	1.25674	0.656739	300	0.223333	0.7	0.0766667
BovineHD2400015108	24	53324484	53324484	53328928	0.0930851	4445	3	-0.39517	67	233	0	0.69517	0.0951699	300	0.223333	0.776667	0
BovineHD2800000603	28	1644820	1644820	1648309	-2.34465	3490	3	-0.434793	67	231	2	0.734793	0.134793	300	0.223333	0.77	0.00666667
BovineHD1200020004	12	72511101	72511101	72742881	-3.66307	231781	68	-0.954142	66	228	6	1.25414	0.654142	300	0.22	0.76	0.02
BTB-01625084	24	62411069	62411069	62431830	-0.207489	20762	3	-0.570634	66	229	5	0.870634	0.270634	300	0.22	0.763333	0.0166667
BovineHD2800009652	28	35503142	35503142	35510492	0.156289	7351	3	-0.38585	66	232	2	0.68585	0.08585	300	0.22	0.773333	0.00666667
BovineHD1900016071	19	56830067	56830067	56837932	-0.0669529	7866	3	-0.461739	65	235	0	0.761739	0.161739	300	0.216667	0.783333	0
BovineHD0200011935	2	41034642	41034642	41045923	0.0106629	11282	3	-0.419014	63	237	0	0.719014	0.119014	300	0.21	0.79	0
BovineHD0300014938	3	49241891	49241891	49262005	0.0350533	20115	3	-0.635341	63	237	0	0.935341	0.335341	300	0.21	0.79	0
BovineHD0300003932	3	11962808	11962808	11975091	0.0326786	12284	3	-0.667176	62	238	0	0.967176	0.367176	300	0.206667	0.793333	0
BovineHD0600008075	6	28989049	28989049	28994000	-0.191601	4952	4	-0.755771	60	236	4	1.05577	0.455771	300	0.2	0.786667	0.0133333
BovineHD1500023455	15	80573351	80573351	80831076	-3.06017	257726	19	-0.250123	60	220	20	0.550123	0.0498767	300	0.2	0.733333	0.0666667
BovineHD2400001463	24	5432458	5432458	5435339	0.0700682	2882	3	-0.426902	59	240	1	0.726902	0.126902	300	0.196667	0.8	0.00333333
BovineHD2100005806	21	20079777	20079777	20130658	0.101092	50882	9	-0.441979	58	241	1	0.741979	0.141979	300	0.193333	0.803333	0.00333333
BovineHD2600006440	26	24937665	24937665	24947730	0.082572	10066	3	-0.379021	58	242	0	0.679021	0.0790207	300	0.193333	0.806667	0
BovineHD0600023661	6	86136385	86136385	86145631	-0.0471611	9247	7	-0.265366	57	243	0	0.565366	0.034634	300	0.19	0.81	0
BTA-31912-no-rs	13	25138665	25138665	25142000	-0.213233	3336	3	-0.404256	57	243	0	0.704256	0.104256	300	0.19	0.81	0
BovineHD0100037130	1	130623810	130623810	130626113	0.0635862	2304	3	-0.493478	56	244	0	0.793478	0.193478	300	0.186667	0.813333	0
BovineHD0200013459	2	46477034	46477034	46485436	0.035584	8403	4	-0.159994	54	246	0	0.459994	0.140006	300	0.18	0.82	0
BovineHD1500007366	15	27461860	27461860	27469697	0.0573298	7838	3	-0.65402	54	246	0	0.95402	0.35402	300	0.18	0.82	0
BTB-01690781	15	80369812	80369812	80408863	0.0589925	39052	5	-0.426224	54	246	0	0.726224	0.126224	300	0.18	0.82	0
BovineHD1900000522	19	2335931	2335931	2344351	0.117883	8421	3	-0.470854	54	246	0	0.770854	0.170854	300	0.18	0.82	0
BovineHD0200028141	2	97884821	97884821	97890294	0.0890107	5474	3	-0.222435	53	247	0	0.522435	0.0775646	300	0.176667	0.823333	0
BovineHD0400034747	4	118545529	118545529	118547323	0.00623389	1795	3	-0.407138	53	247	0	0.707138	0.107138	300	0.176667	0.823333	0
BovineHD1500012754	15	45470174	45470174	45542956	0.0415161	72783	36	-0.248735	53	247	0	0.548735	0.0512652	300	0.176667	0.823333	0
BovineHD2000014794	20	53780223	53780223	53787522	0.0789331	7300	3	-0.341859	53	247	0	0.641859	0.0418591	300	0.176667	0.823333	0
BovineHD2900007717	29	26399164	26399164	26403585	0.163345	4422	3	-0.334287	53	245	2	0.634287	0.0342872	300	0.176667	0.816667	0.00666667
BovineHD0800028400	8	96129918	96129918	96181815	0.131728	51898	13	-0.256918	52	248	0	0.556918	0.0430824	300	0.173333	0.826667	0
BovineHD1000007922	10	24150282	24150282	25173443	0.0185604	1023162	32	-0.172119	52	248	0	0.472119	0.127881	300	0.173333	0.826667	0
BovineHD2300008500	23	29788998	29788998	29808818	-4.05225	19821	4	-0.737802	51	248	1	1.0378	0.437802	300	0.17	0.826667	0.00333333
BovineHD2600009286	26	34296519	34296519	34299839	-0.252192	3321	3	-0.195775	51	233	16	0.495775	0.104225	300	0.17	0.776667	0.0533333
BovineHD2900010804	29	35732293	35732293	35735627	0.0877882	3335	3	-0.371691	51	249	0	0.671691	0.0716906	300	0.17	0.83	0
BovineHD2800000833	28	2468624	2468624	2534640	0.131004	66017	10	-0.133288	50	250	0	0.433288	0.166712	300	0.166667	0.833333	0
BTB-02076946	29	24014819	24014819	24021977	0.00344438	7159	5	-0.135775	50	250	0	0.435775	0.164225	300	0.166667	0.833333	0
ARS-BFGL-NGS-91320	11	2027021	2027021	2029681	-0.105134	2661	3	-0.373167	49	251	0	0.673167	0.0731666	300	0.163333	0.836667	0
BovineHD0200040833	2	136749793	136749793	136908437	0.136239	158645	4	-0.229653	48	251	1	0.529653	0.0703472	300	0.16	0.836667	0.00333333
BovineHD0900001006	9	4889983	4889983	4906838	-2.65349	16856	4	-0.220985	47	251	2	0.520985	0.0790154	300	0.156667	0.836667	0.00666667
BovineHD1300015289	13	53933240	53933240	53982995	0.0816327	49756	19	-0.211713	47	253	0	0.511713	0.0882874	300	0.156667	0.843333	0
BovineHD0200012094	2	41691100	41691100	41692419	0.0700555	1320	3	-0.231827	45	255	0	0.531827	0.0681732	300	0.15	0.85	0
BovineHD2800000846	28	2538813	2538813	2638563	0.272164	99751	14	-0.192024	44	252	4	0.492024	0.107976	300	0.146667	0.84	0.0133333
BovineHD2900007942	29	27057102	27057102	27065525	0.0183941	8424	3	-0.405773	44	256	0	0.705773	0.105773	300	0.146667	0.853333	0
BovineHD1100005447	11	17685624	17685624	17687898	-0.00937909	2275	3	-0.185648	41	259	0	0.485648	0.114352	300	0.136667	0.863333	0
BovineHD1100023274	11	81414106	81414106	81425393	0.0401723	11288	4	-0.178379	41	259	0	0.478379	0.121621	300	0.136667	0.863333	0
BovineHD1300015258	13	53858853	53858853	53862891	0.0507638	4039	3	-0.288664	41	244	15	0.588664	0.0113357	300	0.136667	0.813333	0.05
BovineHD1600001628	16	5738701	5738701	5752883	0.0238934	14183	4	-0.143898	40	254	6	0.443898	0.156102	300	0.133333	0.846667	0.02
BovineHD0200033058	2	114410525	114410525	114415455	0.137611	4931	3	-0.213459	39	261	0	0.513459	0.0865407	300	0.13	0.87	0
BovineHD0400034018	4	116962853	116962853	116967405	-0.12616	4553	3	-0.387564	39	261	0	0.687564	0.0875638	300	0.13	0.87	0
BovineHD1000007644	10	23319458	23319458	24057642	-0.0171637	738185	37	-0.103829	39	261	0	0.403829	0.196171	300	0.13	0.87	0
BovineHD1600011296	16	39558124	39558124	39589152	0.091541	31029	6	-0.188732	39	261	0	0.488732	0.111268	300	0.13	0.87	0
BovineHD0500016636	5	59239580	59239580	59627471	0.0733791	387892	34	-0.160121	36	264	0	0.460121	0.139879	300	0.12	0.88	0
BovineHD2900015420	29	27363231	27363231	27409510	-0.364517	46280	12	-0.102778	36	264	0	0.402778	0.197222	300	0.12	0.88	0
BovineHD1100019714	11	69357111	69357111	69374266	0.118936	17156	3	-0.284071	35	265	0	0.584071	0.0159292	300	0.116667	0.883333	0
BovineHD0200009502	2	32096708	32096708	32108568	0.0830095	11861	3	-0.266127	34	266	0	0.566127	0.0338725	300	0.113333	0.886667	0
BovineHD0600009615	6	34465561	34465561	34480368	0.0283589	14808	4	-0.251705	33	267	0	0.551705	0.0482954	300	0.11	0.89	0
BovineHD0900031325	9	10049	10049	28755	0.0341505	18707	3	-0.201151	32	266	2	0.501151	0.0988493	300	0.106667	0.886667	0.00666667
BovineHD0200000697	2	2527718	2527718	2535261	0.0503128	7544	4	-0.404174	30	270	0	0.704174	0.104174	300	0.1	0.9	0
BovineHD1100014817	11	50326620	50326620	50330158	-0.112984	3539	3	-0.287197	29	271	0	0.587197	0.0128031	300	0.0966667	0.903333	0
BovineHD0300016503	3	54541000	54541000	54963401	-0.00452257	422402	38	-0.0506679	28	270	2	0.350668	0.249332	300	0.0933333	0.9	0.00666667
BovineHD2400009171	24	33291654	33291654	33301713	0.0441109	10060	8	-0.152567	28	272	0	0.452567	0.147433	300	0.0933333	0.906667	0
BovineHD0400011930	4	43481123	43481123	43487686	-0.253038	6564	4	-0.267054	27	273	0	0.567054	0.0329463	300	0.09	0.91	0
BovineHD2800000886	28	2814450	2814450	2860512	0.154435	46063	7	-0.173176	26	273	1	0.473176	0.126824	300	0.0866667	0.91	0.00333333
BovineHD0200036137	2	124330343	124330343	124398570	-0.329619	68228	13	-0.0973364	25	275	0	0.397336	0.202664	300	0.0833333	0.916667	0
BovineHD0900026247	9	92776813	92776813	92786911	0.0316642	10099	4	-0.221022	23	277	0	0.521022	0.0789778	300	0.0766667	0.923333	0
BovineHD2500011980	25	42849040	42849040	42879707	0.16853	30668	3	-0.128129	23	277	0	0.428129	0.171871	300	0.0766667	0.923333	0
BovineHD1900003867	19	14601910	14601910	14606603	0.130847	4694	5	-0.130285	22	278	0	0.430285	0.169715	300	0.0733333	0.926667	0
BovineHD2800013515	28	2665025	2665025	2796204	0.148818	131180	13	-0.0144135	22	278	0	0.314414	0.285586	300	0.0733333	0.926667	0
BovineHD1100019558	11	69038949	69038949	69041286	0.019191	2338	3	-0.245099	21	279	0	0.545099	0.0549007	300	0.07	0.93	0
BovineHD1600004115	16	15146573	15146573	15243100	0.0249357	96528	30	-0.0968886	15	285	0	0.396889	0.203111	300	0.05	0.95	0
BovineHD0200036094	2	124177025	124177025	124211492	-0.349589	34468	8	-0.100308	14	286	0	0.400308	0.199692	300	0.0466667	0.953333	0
BovineHD2200007673	22	26467884	26467884	26473227	0.0570272	5344	3	-0.192771	14	286	0	0.492771	0.107229	300	0.0466667	0.953333	0
BovineHD1100000146	11	436312	436312	442731	0.0901687	6420	3	-0.180245	13	287	0	0.480245	0.119755	300	0.0433333	0.956667	0
BovineHD1600004084	16	15066677	15066677	15145634	0.0365675	78958	27	-0.0304935	8	292	0	0.330493	0.269507	300	0.0266667	0.973333	0
BovineHD1200019787	12	72058027	72058027	72509035	-0.0154687	451009	141	-0.0396675	6	294	0	0.339668	0.260332	300	0.02	0.98	0
BovineHD0600017339	6	62774310	62774310	62962945	0.0129754	188636	56	-0.0182418	5	295	0	0.318242	0.281758	300	0.0166667	0.983333	0
Column	Meaning
CNV	CNV name represented by its first SNP name
Chromosome	Chromosome
Position	First SNP position
Start Position	CNV start position
End Position	CNV end position
Segment Mean	CNV segment mean
Length (bp)	CNV length in bp
# Markers	Number of SNP
Marker Mean	Mean LRR of SNPs with CNV segment
Loss	Count of samples with loss
Neutral	Count of samples with neutral
Gain	Count of samples with gain
|3 State Pos Threshold - Mean|	0.3 + Mean LRR
|Mean - 3 State Neg Threshold|	Mean LRR - 0.3
Sumnum	Count of all samples
Loss%	Percentage of samples with loss
Neutral%	Percentage of samples with neural
Gain%	Percentage of samples with gain

## Sheet: Final 184 deletion CNVs
Population-genetic properties of differentiated copy number variations in cattle
Lingyang Xu1,2,5, Yali Hou3,5, Derek M. Bickhart1,Yang Zhou1,4, El Hamidi abdel Hay1, Jiuzhou Song2, Tad S. Sonstegard1,*, Curtis P. Van Tassell1 and George E. Liu1,†
CNV	Chromosome	Position	Start Position	End Position	Segment Mean	Length (bp)	# Markers	Marker Mean	Loss	Neutral	Gain	|3 State Pos Threshold - Mean|	|Mean - 3 State Neg Threshold|	Sumnum	Loss%	Neutral%	Gain%
BovineHD2600009999	26	36564811	36564811	36567499	-1.06661	2689	3	-1.22938	278	22	0	1.52938	0.929378	300	0.926667	0.0733333	0
BovineHD0400007060	4	23914451	23914451	23917600	-1.14442	3150	3	-1.19661	277	23	0	1.49661	0.896613	300	0.923333	0.0766667	0
BovineHD2900005226	29	17437323	17437323	17439177	-1.43235	1855	3	-1.35079	277	23	0	1.65079	1.05079	300	0.923333	0.0766667	0
BovineHD1100009515	11	31574461	31574461	31587891	-1.0399	13431	3	-1.13685	269	31	0	1.43685	0.836852	300	0.896667	0.103333	0
BovineHD0600028353	6	101866147	101866147	101886575	0.00784554	20429	3	-0.997163	266	34	0	1.29716	0.697163	300	0.886667	0.113333	0
BovineHD0400028725	4	102160582	102160582	102163259	-0.860201	2678	3	-0.918952	263	37	0	1.21895	0.618952	300	0.876667	0.123333	0
BovineHD0300000559	3	2092725	2092725	2095077	-1.34547	2353	3	-1.27904	262	38	0	1.57904	0.979043	300	0.873333	0.126667	0
BovineHD1700010660	17	39031602	39031602	39035674	-1.34204	4073	3	-0.928657	253	47	0	1.22866	0.628657	300	0.843333	0.156667	0
BovineHD1800017792	18	61674257	61674257	61768443	-0.694565	94187	9	-1.0929	250	50	0	1.3929	0.7929	300	0.833333	0.166667	0
BovineHD0400036262	4	108239819	108239819	108258730	-0.938396	18912	3	-1.49633	248	52	0	1.79633	1.19633	300	0.826667	0.173333	0
BovineHD0800009076	8	29906083	29906083	29917998	-1.81305	11916	3	-1.41706	247	53	0	1.71706	1.11706	300	0.823333	0.176667	0
BovineHD1200020357	12	73553506	73553506	73779660	-1.01945	226155	13	-1.0797	247	53	0	1.3797	0.779703	300	0.823333	0.176667	0
BovineHD0300029218	3	102104092	102104092	102105627	-1.34745	1536	3	-1.22177	244	56	0	1.52177	0.921775	300	0.813333	0.186667	0
BovineHD0400034438	4	117733111	117733111	117753705	-1.21759	20595	6	-0.618676	244	56	0	0.918676	0.318676	300	0.813333	0.186667	0
BovineHD2200011634	22	40643631	40643631	40651565	-0.0703069	7935	3	-0.900875	241	59	0	1.20088	0.600875	300	0.803333	0.196667	0
BTB-00287149	6	117629798	117629798	117631377	0.0546585	1580	3	-1.04406	233	67	0	1.34406	0.744058	300	0.776667	0.223333	0
BovineHD1600019967	16	70286358	70286358	70287955	-1.31824	1598	3	-0.964138	232	68	0	1.26414	0.664138	300	0.773333	0.226667	0
BovineHD2600014466	26	50125779	50125779	50128541	-0.964656	2763	3	-0.854024	232	68	0	1.15402	0.554024	300	0.773333	0.226667	0
BovineHD4100002990	4	69878564	69878564	69884582	-1.23449	6019	3	-1.18132	225	75	0	1.48132	0.881319	300	0.75	0.25	0
BovineHD1100007981	11	26807586	26807586	26808725	-0.995286	1140	3	-0.804497	224	76	0	1.1045	0.504497	300	0.746667	0.253333	0
BovineHD1900012822	19	45725248	45725248	45727245	-1.18717	1998	3	-0.895516	224	76	0	1.19552	0.595516	300	0.746667	0.253333	0
BovineHD0400026328	4	94222355	94222355	94226966	-1.07377	4612	3	-0.914183	223	77	0	1.21418	0.614183	300	0.743333	0.256667	0
BovineHD1500023054	15	79161886	79161886	79165241	-1.15376	3356	3	-1.04173	223	77	0	1.34173	0.741726	300	0.743333	0.256667	0
Hapmap29947-BTC-070181	14	11250157	11250157	11255704	-0.0391297	5548	3	-0.93654	218	82	0	1.23654	0.63654	300	0.726667	0.273333	0
BovineHD1900001503	19	5915322	5915322	5918003	-0.0254863	2682	3	-1.028	217	83	0	1.328	0.728003	300	0.723333	0.276667	0
BovineHD0300002808	3	8505918	8505918	8519849	-1.65287	13932	3	-1.06122	216	84	0	1.36122	0.761222	300	0.72	0.28	0
BovineHD0200024062	2	84328241	84328241	84337712	-0.749504	9472	3	-0.878017	212	88	0	1.17802	0.578017	300	0.706667	0.293333	0
BovineHD1400023309	14	82507396	82507396	82510580	-0.012258	3185	3	-0.92394	212	88	0	1.22394	0.62394	300	0.706667	0.293333	0
BovineHD0200003440	2	12202715	12202715	12212395	-0.0160934	9681	3	-0.861095	209	91	0	1.16109	0.561095	300	0.696667	0.303333	0
BovineHD0200031405	2	108897728	108897728	108903498	-0.856186	5771	3	-0.663073	209	91	0	0.963073	0.363073	300	0.696667	0.303333	0
BovineHD1600022656	16	78025837	78025837	78033206	0.0962035	7370	3	-0.896192	209	91	0	1.19619	0.596192	300	0.696667	0.303333	0
BovineHD0600025698	6	93098719	93098719	93102624	-1.1514	3906	3	-1.00503	205	95	0	1.30503	0.705031	300	0.683333	0.316667	0
BovineHD0200008106	2	27774208	27774208	27777423	0.109304	3216	3	-1.04396	204	96	0	1.34396	0.743962	300	0.68	0.32	0
BovineHD2800010429	28	37834966	37834966	37838199	-0.917805	3234	3	-0.721433	204	96	0	1.02143	0.421433	300	0.68	0.32	0
BTB-00455991	11	8737561	8737561	8738760	-1.06857	1200	3	-0.95772	197	103	0	1.25772	0.65772	300	0.656667	0.343333	0
BovineHD1500015597	15	54090285	54090285	54093282	-1.40612	2998	3	-1.08051	197	103	0	1.38051	0.780511	300	0.656667	0.343333	0
BovineHD1700015569	17	54856902	54856902	54862391	-1.29833	5490	3	-0.896446	193	107	0	1.19645	0.596446	300	0.643333	0.356667	0
BovineHD2900003697	29	12367965	12367965	12375932	-1.08664	7968	3	-0.794672	193	107	0	1.09467	0.494672	300	0.643333	0.356667	0
BovineHD1400022252	14	79289549	79289549	79291834	-0.126546	2286	3	-0.88049	192	108	0	1.18049	0.58049	300	0.64	0.36	0
BovineHD0200017809	2	61887678	61887678	61892005	-1.32665	4328	3	-0.956034	191	109	0	1.25603	0.656034	300	0.636667	0.363333	0
BovineHD4100010690	14	5304884	5304884	5310451	-1.25562	5568	3	-0.850707	189	111	0	1.15071	0.550707	300	0.63	0.37	0
BovineHD1400014647	14	51558631	51558631	51564256	-0.031585	5626	3	-0.849026	189	111	0	1.14903	0.549026	300	0.63	0.37	0
BTB-01362117	9	24127805	24127805	24128579	-1.6279	775	3	-1.08455	188	112	0	1.38455	0.784553	300	0.626667	0.373333	0
BovineHD1600022945	16	78798194	78798194	78801542	-0.933119	3349	3	-0.754248	188	112	0	1.05425	0.454248	300	0.626667	0.373333	0
BovineHD1300004845	13	16984321	16984321	16993531	-1.3048	9211	3	-0.984438	183	117	0	1.28444	0.684438	300	0.61	0.39	0
BovineHD2800012072	28	42721881	42721881	42728739	-0.0509437	6859	3	-0.863093	183	117	0	1.16309	0.563093	300	0.61	0.39	0
BovineHD1300002747	13	10179973	10179973	10181978	-1.29467	2006	3	-0.80745	182	118	0	1.10745	0.50745	300	0.606667	0.393333	0
BovineHD0400008348	4	29135527	29135527	29140125	-1.76494	4599	3	-1.10521	181	119	0	1.40521	0.805208	300	0.603333	0.396667	0
BovineHD4100016489	24	21546705	21546705	21548736	-1.39145	2032	3	-1.25785	180	120	0	1.55785	0.957854	300	0.6	0.4	0
BovineHD0700012438	7	42745346	42745346	42788788	-4.06715	43443	9	-0.764939	177	123	0	1.06494	0.464939	300	0.59	0.41	0
BovineHD2600013625	26	47360016	47360016	47362453	-1.19394	2438	3	-0.669154	176	124	0	0.969154	0.369154	300	0.586667	0.413333	0
BovineHD4100009135	11	91456314	91456314	91458169	-0.934119	1856	3	-0.748621	175	125	0	1.04862	0.448621	300	0.583333	0.416667	0
BovineHD1300021125	13	73435411	73435411	73438715	-1.12456	3305	3	-0.729089	175	125	0	1.02909	0.429089	300	0.583333	0.416667	0
BovineHD1100027138	11	93188055	93188055	93190178	0.117402	2124	3	-0.787638	173	127	0	1.08764	0.487638	300	0.576667	0.423333	0
ARS-BFGL-NGS-116036	2	78993931	78993931	78997711	-0.967579	3781	3	-0.653093	169	131	0	0.953093	0.353093	300	0.563333	0.436667	0
BovineHD1900011254	19	39160371	39160371	39166284	-1.13404	5914	3	-0.670385	169	131	0	0.970385	0.370385	300	0.563333	0.436667	0
BovineHD1200020163	12	73001857	73001857	73241030	-1.24033	239174	5	-0.62162	166	134	0	0.92162	0.32162	300	0.553333	0.446667	0
BovineHD0600002117	6	9097215	9097215	9105263	-1.1718	8049	3	-0.850556	164	136	0	1.15056	0.550556	300	0.546667	0.453333	0
BovineHD0900001357	9	6422782	6422782	6444194	-1.25503	21413	3	-0.875537	164	136	0	1.17554	0.575537	300	0.546667	0.453333	0
BovineHD2800009177	28	34125988	34125988	34129658	-0.149935	3671	3	-0.704344	164	136	0	1.00434	0.404344	300	0.546667	0.453333	0
BovineHD0900023520	9	84145995	84145995	84167214	0.0626472	21220	3	-0.674617	161	139	0	0.974617	0.374617	300	0.536667	0.463333	0
Hapmap49069-BTA-17164	15	57470559	57470559	57471663	-0.102377	1105	3	-0.950819	161	139	0	1.25082	0.650819	300	0.536667	0.463333	0
BovineHD0200035057	2	120886359	120886359	120892540	-0.125674	6182	3	-0.86391	159	141	0	1.16391	0.56391	300	0.53	0.47	0
BovineHD0600021980	6	79482343	79482343	79497891	-1.33881	15549	3	-0.821133	159	141	0	1.12113	0.521133	300	0.53	0.47	0
BovineHD1200020475	12	73811041	73811041	74787542	-0.774154	976502	25	-0.619528	159	141	0	0.919528	0.319528	300	0.53	0.47	0
BovineHD0400001009	4	3949102	3949102	3954140	-1.12623	5039	3	-0.679621	155	145	0	0.979621	0.379621	300	0.516667	0.483333	0
BovineHD1700019068	17	66056015	66056015	66057494	-1.27461	1480	3	-0.841415	155	145	0	1.14141	0.541415	300	0.516667	0.483333	0
DIAS-320	27	26942890	26942890	26954173	-1.23761	11284	3	-0.834505	154	146	0	1.1345	0.534505	300	0.513333	0.486667	0
BovineHD0200001215	2	4342812	4342812	4347051	-1.57711	4240	3	-0.867957	153	147	0	1.16796	0.567957	300	0.51	0.49	0
BovineHD0900028570	9	99063396	99063396	99066707	-1.19336	3312	3	-0.751671	152	148	0	1.05167	0.451671	300	0.506667	0.493333	0
BovineHD2900008456	29	28721541	28721541	28725035	-0.936069	3495	3	-0.523916	152	148	0	0.823916	0.223916	300	0.506667	0.493333	0
BovineHD1100025626	11	88911104	88911104	88919854	-1.02939	8751	3	-0.683888	150	150	0	0.983888	0.383888	300	0.5	0.5	0
BovineHD0900004606	9	17021151	17021151	17036083	0.106464	14933	4	-0.617851	144	156	0	0.917851	0.317851	300	0.48	0.52	0
BovineHD2800007737	28	29091132	29091132	29095042	-1.0188	3911	3	-0.578225	143	157	0	0.878225	0.278225	300	0.476667	0.523333	0
BovineHD1700004393	17	15315852	15315852	15334041	-0.0266044	18190	3	-0.814397	141	159	0	1.1144	0.514397	300	0.47	0.53	0
BovineHD1600012984	16	47054507	47054507	47056851	-1.09703	2345	3	-0.545068	139	161	0	0.845068	0.245068	300	0.463333	0.536667	0
BovineHD2900012565	29	41563741	41563741	41572359	-0.0958973	8619	3	-0.532683	139	161	0	0.832683	0.232683	300	0.463333	0.536667	0
BovineHD2300007148	23	25747610	25747610	25875898	-0.288723	128289	9	-0.523975	129	171	0	0.823975	0.223975	300	0.43	0.57	0
BovineHD2700011308	27	39059412	39059412	39061885	-0.00934429	2474	3	-0.732721	128	172	0	1.03272	0.432721	300	0.426667	0.573333	0
BovineHD0400036247	4	106642849	106642849	106765834	0.102772	122986	5	-0.640156	127	173	0	0.940156	0.340156	300	0.423333	0.576667	0
BTB-01671722	6	58819076	58819076	58825273	0.0811458	6198	3	-0.69791	119	181	0	0.99791	0.39791	300	0.396667	0.603333	0
BovineHD2500001397	25	5710967	5710967	5713178	-0.170681	2212	3	-0.457923	117	183	0	0.757923	0.157923	300	0.39	0.61	0
BovineHD1300001545	13	6069080	6069080	6079164	0.0968955	10085	3	-0.715527	116	184	0	1.01553	0.415527	300	0.386667	0.613333	0
BovineHD1500025721	15	31858689	31858689	31866765	-2.59671	8077	3	-1.00721	116	184	0	1.30721	0.707205	300	0.386667	0.613333	0
BovineHD0600000660	6	2658437	2658437	2678599	0.00957969	20163	3	-0.636963	115	185	0	0.936963	0.336963	300	0.383333	0.616667	0
BovineHD1900007493	19	25560772	25560772	25563042	0.177842	2271	3	-0.519471	115	185	0	0.819471	0.219471	300	0.383333	0.616667	0
BovineHD0900004069	9	15388071	15388071	15395730	0.121387	7660	3	-0.545372	107	193	0	0.845372	0.245372	300	0.356667	0.643333	0
BovineHD1200019368	12	70483913	70483913	71274536	0.023694	790624	45	-0.254687	103	197	0	0.554687	0.0453134	300	0.343333	0.656667	0
BovineHD0200034502	2	119488194	119488194	119491219	-0.113447	3026	3	-0.430615	96	204	0	0.730615	0.130615	300	0.32	0.68	0
BovineHD0200003048	2	11080764	11080764	11090421	0.0866832	9658	3	-0.415275	95	205	0	0.715275	0.115275	300	0.316667	0.683333	0
BTB-01671455	9	58507530	58507530	58518008	0.0508037	10479	3	-0.594544	95	205	0	0.894544	0.294544	300	0.316667	0.683333	0
BovineHD0200017289	2	60494001	60494001	60501445	-0.050971	7445	5	-0.459983	94	206	0	0.759983	0.159983	300	0.313333	0.686667	0
BovineHD1600006616	16	23911483	23911483	23916897	0.170424	5415	3	-0.445517	94	206	0	0.745517	0.145517	300	0.313333	0.686667	0
BovineHD2600002624	26	10380464	10380464	10387433	-0.108442	6970	3	-0.435983	94	206	0	0.735983	0.135983	300	0.313333	0.686667	0
BovineHD0500016450	5	58386640	58386640	58441130	0.149974	54491	9	-0.786035	93	207	0	1.08603	0.486035	300	0.31	0.69	0
BovineHD2500005142	25	18291301	18291301	18296885	-0.0656761	5585	3	-0.407215	93	207	0	0.707215	0.107215	300	0.31	0.69	0
BovineHD1400019186	14	68614172	68614172	68619030	-1.7185	4859	3	-0.577926	91	209	0	0.877926	0.277926	300	0.303333	0.696667	0
ARS-BFGL-NGS-20300	20	16402419	16402419	16407292	0.164005	4874	3	-0.680715	90	210	0	0.980715	0.380715	300	0.3	0.7	0
BovineHD1100016759	11	58230799	58230799	58233893	0.0602852	3095	3	-0.457997	89	211	0	0.757997	0.157997	300	0.296667	0.703333	0
BovineHD0400008797	4	30976641	30976641	30983624	-0.0276962	6984	3	-0.501878	88	212	0	0.801878	0.201878	300	0.293333	0.706667	0
BTB-00121383	2	69616051	69616051	69623907	0.132596	7857	3	-0.521281	87	213	0	0.821281	0.221281	300	0.29	0.71	0
BovineHD1100010748	11	36299315	36299315	36309978	-0.0995986	10664	3	-0.855616	87	213	0	1.15562	0.555616	300	0.29	0.71	0
BovineHD0800013416	8	44934828	44934828	44944671	0.143823	9844	4	-0.715257	86	214	0	1.01526	0.415257	300	0.286667	0.713333	0
BovineHD0900029691	9	101900677	101900677	101904580	-0.0333168	3904	3	-0.440012	86	214	0	0.740012	0.140012	300	0.286667	0.713333	0
BovineHD0100012066	1	42224589	42224589	42230085	0.121389	5497	3	-0.77136	85	215	0	1.07136	0.47136	300	0.283333	0.716667	0
BovineHD0400027768	4	99196544	99196544	99205753	-0.0273828	9210	3	-0.513704	85	215	0	0.813704	0.213704	300	0.283333	0.716667	0
BovineHD2500001687	25	6693922	6693922	6699196	-0.0511176	5275	3	-0.422937	85	215	0	0.722937	0.122937	300	0.283333	0.716667	0
BovineHD0700008853	7	31295054	31295054	31309981	-0.0650748	14928	3	-0.883354	84	216	0	1.18335	0.583354	300	0.28	0.72	0
Hapmap27768-BTA-154651	4	26027683	26027683	26037922	0.0748306	10240	3	-0.477625	82	218	0	0.777625	0.177625	300	0.273333	0.726667	0
BovineHD2500000494	25	2306032	2306032	2323305	-1.52768	17274	3	-0.412083	82	218	0	0.712083	0.112083	300	0.273333	0.726667	0
BovineHD0200000018	2	122045	122045	136345	0.130551	14301	3	-0.37134	81	219	0	0.67134	0.0713396	300	0.27	0.73	0
ARS-BFGL-NGS-105280	13	74973171	74973171	74983221	-0.103358	10051	3	-0.574732	81	219	0	0.874732	0.274732	300	0.27	0.73	0
BovineHD2300007057	23	25417035	25417035	25442124	0.176478	25090	12	-0.337372	80	220	0	0.637372	0.0373717	300	0.266667	0.733333	0
BovineHD2800012802	28	44446062	44446062	44447493	-0.0334143	1432	3	-0.425834	80	220	0	0.725834	0.125834	300	0.266667	0.733333	0
BovineHD0900030810	9	104955101	104955101	104971555	0.140044	16455	3	-0.499807	78	222	0	0.799807	0.199807	300	0.26	0.74	0
BovineHD4100004541	6	38198011	38198011	38232631	0.0205898	34621	5	-0.432487	77	223	0	0.732487	0.132487	300	0.256667	0.743333	0
BovineHD0500006524	5	22514133	22514133	22563988	-0.0605275	49856	6	-1.00039	76	224	0	1.30039	0.700391	300	0.253333	0.746667	0
BovineHD0100023862	1	83218713	83218713	83238102	-0.00839214	19390	5	-0.86331	75	225	0	1.16331	0.56331	300	0.25	0.75	0
BovineHD0800024778	8	83242450	83242450	83261773	0.0880805	19324	3	-0.823751	75	225	0	1.12375	0.523751	300	0.25	0.75	0
BovineHD1700007050	17	25056695	25056695	25119996	0.00372952	63302	4	-1.09522	75	225	0	1.39522	0.795224	300	0.25	0.75	0
BovineHD1700014416	17	50746686	50746686	50962760	0.0684388	216075	10	-1.01504	75	225	0	1.31504	0.71504	300	0.25	0.75	0
BovineHD1700014483	17	51115979	51115979	51370688	0.037112	254710	6	-1.14061	75	225	0	1.44061	0.840606	300	0.25	0.75	0
BovineHD1900010425	19	35933815	35933815	35957534	0.0204302	23720	3	-0.521933	75	225	0	0.821933	0.221933	300	0.25	0.75	0
BovineHD0800000001	8	20855	20855	177339	0.0291362	156485	20	-0.12201	74	226	0	0.42201	0.17799	300	0.246667	0.753333	0
BovineHD2500010574	25	37978945	37978945	37988321	0.112171	9377	3	-0.38338	74	226	0	0.68338	0.0833798	300	0.246667	0.753333	0
BovineHD1300023667	13	81648915	81648915	81676764	0.0970826	27850	3	-0.439016	73	227	0	0.739016	0.139016	300	0.243333	0.756667	0
Hapmap25682-BTC-026219	25	12217941	12217941	12226707	0.0189534	8767	3	-0.445029	72	228	0	0.745029	0.145029	300	0.24	0.76	0
ARS-BFGL-NGS-80667	25	39819492	39819492	39844749	0.0645868	25258	5	-0.270092	70	230	0	0.570092	0.0299083	300	0.233333	0.766667	0
BovineHD0200039492	2	135067156	135067156	135068750	0.0250829	1595	3	-0.371303	69	231	0	0.671303	0.0713032	300	0.23	0.77	0
BovineHD2000016625	20	59385005	59385005	59391785	-0.220013	6781	3	-0.553795	68	232	0	0.853795	0.253795	300	0.226667	0.773333	0
BovineHD2400015108	24	53324484	53324484	53328928	0.0930851	4445	3	-0.39517	67	233	0	0.69517	0.0951699	300	0.223333	0.776667	0
BovineHD1900016071	19	56830067	56830067	56837932	-0.0669529	7866	3	-0.461739	65	235	0	0.761739	0.161739	300	0.216667	0.783333	0
BovineHD0200011935	2	41034642	41034642	41045923	0.0106629	11282	3	-0.419014	63	237	0	0.719014	0.119014	300	0.21	0.79	0
BovineHD0300014938	3	49241891	49241891	49262005	0.0350533	20115	3	-0.635341	63	237	0	0.935341	0.335341	300	0.21	0.79	0
BovineHD0300003932	3	11962808	11962808	11975091	0.0326786	12284	3	-0.667176	62	238	0	0.967176	0.367176	300	0.206667	0.793333	0
BovineHD2600006440	26	24937665	24937665	24947730	0.082572	10066	3	-0.379021	58	242	0	0.679021	0.0790207	300	0.193333	0.806667	0
BovineHD0600023661	6	86136385	86136385	86145631	-0.0471611	9247	7	-0.265366	57	243	0	0.565366	0.034634	300	0.19	0.81	0
BTA-31912-no-rs	13	25138665	25138665	25142000	-0.213233	3336	3	-0.404256	57	243	0	0.704256	0.104256	300	0.19	0.81	0
BovineHD0100037130	1	130623810	130623810	130626113	0.0635862	2304	3	-0.493478	56	244	0	0.793478	0.193478	300	0.186667	0.813333	0
BovineHD0200013459	2	46477034	46477034	46485436	0.035584	8403	4	-0.159994	54	246	0	0.459994	0.140006	300	0.18	0.82	0
BovineHD1500007366	15	27461860	27461860	27469697	0.0573298	7838	3	-0.65402	54	246	0	0.95402	0.35402	300	0.18	0.82	0
BTB-01690781	15	80369812	80369812	80408863	0.0589925	39052	5	-0.426224	54	246	0	0.726224	0.126224	300	0.18	0.82	0
BovineHD1900000522	19	2335931	2335931	2344351	0.117883	8421	3	-0.470854	54	246	0	0.770854	0.170854	300	0.18	0.82	0
BovineHD0200028141	2	97884821	97884821	97890294	0.0890107	5474	3	-0.222435	53	247	0	0.522435	0.0775646	300	0.176667	0.823333	0
BovineHD0400034747	4	118545529	118545529	118547323	0.00623389	1795	3	-0.407138	53	247	0	0.707138	0.107138	300	0.176667	0.823333	0
BovineHD1500012754	15	45470174	45470174	45542956	0.0415161	72783	36	-0.248735	53	247	0	0.548735	0.0512652	300	0.176667	0.823333	0
BovineHD2000014794	20	53780223	53780223	53787522	0.0789331	7300	3	-0.341859	53	247	0	0.641859	0.0418591	300	0.176667	0.823333	0
BovineHD0800028400	8	96129918	96129918	96181815	0.131728	51898	13	-0.256918	52	248	0	0.556918	0.0430824	300	0.173333	0.826667	0
BovineHD1000007922	10	24150282	24150282	25173443	0.0185604	1023162	32	-0.172119	52	248	0	0.472119	0.127881	300	0.173333	0.826667	0
BovineHD2900010804	29	35732293	35732293	35735627	0.0877882	3335	3	-0.371691	51	249	0	0.671691	0.0716906	300	0.17	0.83	0
BovineHD2800000833	28	2468624	2468624	2534640	0.131004	66017	10	-0.133288	50	250	0	0.433288	0.166712	300	0.166667	0.833333	0
BTB-02076946	29	24014819	24014819	24021977	0.00344438	7159	5	-0.135775	50	250	0	0.435775	0.164225	300	0.166667	0.833333	0
ARS-BFGL-NGS-91320	11	2027021	2027021	2029681	-0.105134	2661	3	-0.373167	49	251	0	0.673167	0.0731666	300	0.163333	0.836667	0
BovineHD1300015289	13	53933240	53933240	53982995	0.0816327	49756	19	-0.211713	47	253	0	0.511713	0.0882874	300	0.156667	0.843333	0
BovineHD0200012094	2	41691100	41691100	41692419	0.0700555	1320	3	-0.231827	45	255	0	0.531827	0.0681732	300	0.15	0.85	0
BovineHD2900007942	29	27057102	27057102	27065525	0.0183941	8424	3	-0.405773	44	256	0	0.705773	0.105773	300	0.146667	0.853333	0
BovineHD1100005447	11	17685624	17685624	17687898	-0.00937909	2275	3	-0.185648	41	259	0	0.485648	0.114352	300	0.136667	0.863333	0
BovineHD1100023274	11	81414106	81414106	81425393	0.0401723	11288	4	-0.178379	41	259	0	0.478379	0.121621	300	0.136667	0.863333	0
BovineHD0200033058	2	114410525	114410525	114415455	0.137611	4931	3	-0.213459	39	261	0	0.513459	0.0865407	300	0.13	0.87	0
BovineHD0400034018	4	116962853	116962853	116967405	-0.12616	4553	3	-0.387564	39	261	0	0.687564	0.0875638	300	0.13	0.87	0
BovineHD1000007644	10	23319458	23319458	24057642	-0.0171637	738185	37	-0.103829	39	261	0	0.403829	0.196171	300	0.13	0.87	0
BovineHD1600011296	16	39558124	39558124	39589152	0.091541	31029	6	-0.188732	39	261	0	0.488732	0.111268	300	0.13	0.87	0
BovineHD0500016636	5	59239580	59239580	59627471	0.0733791	387892	34	-0.160121	36	264	0	0.460121	0.139879	300	0.12	0.88	0
BovineHD2900015420	29	27363231	27363231	27409510	-0.364517	46280	12	-0.102778	36	264	0	0.402778	0.197222	300	0.12	0.88	0
BovineHD1100019714	11	69357111	69357111	69374266	0.118936	17156	3	-0.284071	35	265	0	0.584071	0.0159292	300	0.116667	0.883333	0
BovineHD0200009502	2	32096708	32096708	32108568	0.0830095	11861	3	-0.266127	34	266	0	0.566127	0.0338725	300	0.113333	0.886667	0
BovineHD0600009615	6	34465561	34465561	34480368	0.0283589	14808	4	-0.251705	33	267	0	0.551705	0.0482954	300	0.11	0.89	0
BovineHD0200000697	2	2527718	2527718	2535261	0.0503128	7544	4	-0.404174	30	270	0	0.704174	0.104174	300	0.1	0.9	0
BovineHD1100014817	11	50326620	50326620	50330158	-0.112984	3539	3	-0.287197	29	271	0	0.587197	0.0128031	300	0.0966667	0.903333	0
BovineHD2400009171	24	33291654	33291654	33301713	0.0441109	10060	8	-0.152567	28	272	0	0.452567	0.147433	300	0.0933333	0.906667	0
BovineHD0400011930	4	43481123	43481123	43487686	-0.253038	6564	4	-0.267054	27	273	0	0.567054	0.0329463	300	0.09	0.91	0
BovineHD0200036137	2	124330343	124330343	124398570	-0.329619	68228	13	-0.0973364	25	275	0	0.397336	0.202664	300	0.0833333	0.916667	0
BovineHD0900026247	9	92776813	92776813	92786911	0.0316642	10099	4	-0.221022	23	277	0	0.521022	0.0789778	300	0.0766667	0.923333	0
BovineHD2500011980	25	42849040	42849040	42879707	0.16853	30668	3	-0.128129	23	277	0	0.428129	0.171871	300	0.0766667	0.923333	0
BovineHD1900003867	19	14601910	14601910	14606603	0.130847	4694	5	-0.130285	22	278	0	0.430285	0.169715	300	0.0733333	0.926667	0
BovineHD2800013515	28	2665025	2665025	2796204	0.148818	131180	13	-0.0144135	22	278	0	0.314414	0.285586	300	0.0733333	0.926667	0
BovineHD1100019558	11	69038949	69038949	69041286	0.019191	2338	3	-0.245099	21	279	0	0.545099	0.0549007	300	0.07	0.93	0
BovineHD1600004115	16	15146573	15146573	15243100	0.0249357	96528	30	-0.0968886	15	285	0	0.396889	0.203111	300	0.05	0.95	0
BovineHD0200036094	2	124177025	124177025	124211492	-0.349589	34468	8	-0.100308	14	286	0	0.400308	0.199692	300	0.0466667	0.953333	0
BovineHD2200007673	22	26467884	26467884	26473227	0.0570272	5344	3	-0.192771	14	286	0	0.492771	0.107229	300	0.0466667	0.953333	0
BovineHD1100000146	11	436312	436312	442731	0.0901687	6420	3	-0.180245	13	287	0	0.480245	0.119755	300	0.0433333	0.956667	0
BovineHD1600004084	16	15066677	15066677	15145634	0.0365675	78958	27	-0.0304935	8	292	0	0.330493	0.269507	300	0.0266667	0.973333	0
BovineHD1200019787	12	72058027	72058027	72509035	-0.0154687	451009	141	-0.0396675	6	294	0	0.339668	0.260332	300	0.02	0.98	0
BovineHD0600017339	6	62774310	62774310	62962945	0.0129754	188636	56	-0.0182418	5	295	0	0.318242	0.281758	300	0.0166667	0.983333	0
Column	Meaning
CNV	CNV name represented by its first SNP name
Chromosome	Chromosome
Position	First SNP position
Start Position	CNV start position
End Position	CNV end position
Segment Mean	CNV segment mean
Length (bp)	CNV length in bp
# Markers	Number of SNP
Marker Mean	Mean LRR of SNPs with CNV segment
Loss	Count of samples with loss
Neutral	Count of samples with neutral
Gain	Count of samples with gain
|3 State Pos Threshold - Mean|	0.3 + Mean LRR
|Mean - 3 State Neg Threshold|	Mean LRR - 0.3
Sumnum	Count of all samples
Loss%	Percentage of samples with loss
Neutral%	Percentage of samples with neural
Gain%	Percentage of samples with gain
