# Supplementary material for: Population-genetic properties of differentiated copy number variations in cattle
Source: Sci Rep. 2016 Mar 23;6:23161. doi: 10.1038/srep23161 (PMC4804293; doi:10.1038/srep23161)
Supplement: Supplementary Table S2 [file srep23161-s3.xls]

## Sheet: Table S3
Population-genetic properties of differentiated copy number variations in cattle
Lingyang Xu1,2,5, Yali Hou3,5, Derek M. Bickhart1,Yang Zhou1,4, El Hamidi abdel Hay1, Jiuzhou Song2, Tad S. Sonstegard1,*, Curtis P. Van Tassell1 and George E. Liu1,†
CNV	Chr	Start	End	len	TAU:IND	TAU:AFR	IND:AFR	HOL:ANG	POS	#RefseqNum	RefseqNum	%ovlp-RefseqNum	#RefseqName	RefseqName	%ovlp-RefseqName	#EnsGene	EnsGene	%ovlp-EnsGene	#GeneDesc	GeneDesc	%ovlp-GeneDesc	#xenorefgene	xenorefgene	%ovlp-xenorefgene	#HumanBlast	HumanBlast	%ovlp-HumanBlast	Loss%	Neutral%	Gain%
BovineHD0100012066	1	42224589	42230085	5497	0.766978	0.0780646	0.596109	-0.00172179	chr1:42224589-42230085													6	OR5H14;OR5K3;Olfr191;Olfr206;Olr1529;Olr1557	0.03254574524782377;0.018959307861075466;0.031476040753913026;0.014052456367327527;0.013617746679187593;0.08990822686449966	2	NM_001005516:OR5K3;NM_001005514:OR5H14	0.018959307861075466;0.03254574524782377	0.933333	0.0633333	0.00333333
BovineHD0100023862	1	83218713	83238102	19390	0.0777109	0.443019	0.216303	-0.0118399	chr1:83218713-83238102	1	NM_001192796	0.45320461876490115	1	EPHB3	0.45320461876490115	1	ENSBTAG00000005313	0.46049162807267546	1	EPH receptor B3 [Source:HGNC Symbol.Acc:3394]	0.46049162807267546	3	Ephb3;EPHB3;Ephb3	0.45009053345094946;0.4486740408201046;0.4486636584519264	1	NM_004443:EPHB3	0.4486740408201046	0.926667	0.0733333	0
BovineHD0100047110	1	93730576	93819471	88896	0.0451416	-0.0061476	0.053657	-0.00598732	chr1:93730576-93819471	1	NM_001205973	0.07965316220231429	1	NLGN1	0.07965316220231429							17	nlgn1;nlgn4a;NLGN1;nlgn1;Nlgn1;NLGN1;NLGN1;nlgn2a;nlgn3b;nlgn2;nlgn2b;nlgn1;Nlgn1;Nlgn1;NLGN1;nlgn2;LITAF	0.10139196528983309;0.1014016804652192;0.10138849603547542;0.10138387073228591;0.09892918987014952;0.10138259884789132;0.10114174863325805;0.10140272148729315;0.10141382705288988;0.10139994547592784;0.10140272148729315;0.10139127141996825;0.09908312304386208;0.07954461057188544;0.08204096926382316;0.10139716961655114;1.0	1	NM_014932:NLGN1	0.08204096926382316	0.923333	0.0766667	0
BovineHD0100035049	1	124142939	124153831	10893	0.385842	0.00974861	0.769966	0.0643541	chr1:124142939-124153831																			0.923333	0.0766667	0
BovineHD0100037130	1	130623810	130626113	2304	0.288171	0.0420715	0.164377	0.00787213	chr1:130623810-130626113	1	NM_001075954	0.025916589768404944	1	KPNA6	0.025916589768404944	1	ENSBTAG00000002896	0.02591688142154601	1	Importin subunit alpha-7 [Source:UniProtKB/Swiss-Prot.Acc:Q0V7M0]	0.02591688142154601	16	si:ch211-119o8.7;nmnat1;Kpna6;ima5;kpna6;IMPA-7;KPNA6;KPNA6;Kpna6;KPNA6;LOC100366324;KPNA6;kpna5;KPNA6;kpna6;Pen	0.01929295467873;0.008322732660672467;0.025915423221479533;0.026072977164917525;0.026074748366790076;0.027882706184318852;0.024673237625883866;0.026072977164917525;0.024672708962739175;0.025686497579691717;0.026087153521142714;0.02597886044963846;0.026075634057971014;0.025480455395373025;0.026074748366790076;0.02787528141567213	1	NM_012316:KPNA6	0.024673237625883866	0.896667	0.103333	0
BovineHD0200000018	2	122045	136345	14301	0.527456	0.00965724	0.556737	0.0249304	chr2:122045-136345																			0.886667	0.113333	0
BovineHD0200000697	2	2527718	2535261	7544	0.208314	-0.0048008	0.10816	0.0504392	chr2:2527718-2535261																			0.876667	0.123333	0
BovineHD0200001215	2	4342812	4347051	4240	0.025587	0.00735341	-0.0157631	0.0206472	chr2:4342812-4347051																			0.873333	0.126667	0
BovineHD0200003048	2	11080764	11090421	9658	0.727627	0.0141703	0.70797	0.117146	chr2:11080764-11090421																			0.843333	0.156667	0
BovineHD0200003440	2	12202715	12212395	9681	0.151291	0.109478	-0.0098381	0.00830399	chr2:12202715-12212395																			0.833333	0.166667	0
BovineHD0200008106	2	27774208	27777423	3216	0.127746	0.0876702	-0.0110406	-0.00277759	chr2:27774208-27777423																			0.826667	0.173333	0
BovineHD0200008275	2	28330695	28332768	2074	0.15592	0.0604594	0.574445	0.00515981	chr2:28330695-28332768																			0.826667	0.17	0.00333333
BovineHD0200009502	2	32096708	32108568	11861	0.143543	0.210982	-0.0121692	0.0114713	chr2:32096708-32108568																			0.823333	0.176667	0
BovineHD0200011935	2	41034642	41045923	11282	0.0964684	0.0187178	0.182699	-0.0122272	chr2:41034642-41045923																			0.823333	0.176667	0
BovineHD0200012094	2	41691100	41692419	1320	0.0684684	0.0196171	0.0418655	0.146311	chr2:41691100-41692419																			0.813333	0.186667	0
BovineHD0200013459	2	46477034	46485436	8403	0.0171874	0.00292328	0.120085	0.0271013	chr2:46477034-46485436													1	tmed2	0.055071608822469115				0.813333	0.186667	0
BovineHD0200017289	2	60494001	60501445	7445	0.0735632	0.221082	0.873199	0.0460093	chr2:60494001-60501445							1	ENSBTAG00000044055	0.009341044756453967	2	thrombospondin, type I, domain containing 7B [Source:HGNC Symbol.Acc:29348];thrombospondin, type I, domain containing 7B [Source:HGNC Symbol.Acc:29348]	0.009341044756453967;0.009341044756453967	4	THSD7B;Thsd7b;Thsd7b;thsd7aa	0.009328051948377427;0.0074849050058570085;0.00657284208314239;0.009592190173803682	1	NM_001080427:THSD7B	0.009328051948377427	0.803333	0.196667	0
BovineHD0200017809	2	61887678	61892005	4328	0.488665	0.0276716	0.710712	0.0612662	chr2:61887678-61892005	1	NM_001205787	0.08878629321842618	1	LCT	0.08878629321842618	1	ENSBTAG00000015170	0.0887881150736652	1	lactase [Source:HGNC Symbol.Acc:6530]	0.0887881150736652	11	Cxcr4;Lct;LCT;LPH;BGLU44;gba3;BGLU41;Lct;LCT;gba3;BGLU43	0.011463952268415976;0.08883550956721688;0.08173403853418965;0.09029632721202004;0.3676297862344374;0.45290117204456665;0.43895479801772036;0.08883550956721688;0.08876625774422517;0.4287083961101219;0.3676297862344374	1	NM_002299:LCT	0.08876625774422517	0.776667	0.223333	0
BTB-00121383	2	69616051	69623907	7857	0.78763	-0.0059248	0.636732	-0.0118712	chr2:69616051-69623907																			0.773333	0.226667	0
ARS-BFGL-NGS-116036	2	78993931	78997711	3781	0.0198016	-0.00393842	0.0425501	0.0681686	chr2:78993931-78997711																			0.773333	0.226667	0
BovineHD0200024062	2	84328241	84337712	9472	0.135017	-0.00597316	0.292086	-0.00515665	chr2:84328241-84337712																			0.76	0.193333	0.0466667
BovineHD0200028141	2	97884821	97890294	5474	0.213455	0.107032	0.093162	-0.00573191	chr2:97884821-97890294	1	NM_001205807	0.037003982339776746	1	MAP2	0.037003982339776746	1	ENSBTAG00000018130	0.03794028547066612	1	Microtubule-associated protein [Source:UniProtKB/TrEMBL.Acc:F1MEW3]	0.03794028547066612	6	Map2;MAP2;MAP2;MAP2;Map2;MAP2	0.037114898176467;0.018353392510420823;0.037023757982465634;0.037023757982465634;0.037114898176467;0.037023757982465634	4	NM_031845:MAP2;NM_031847:MAP2;NM_002374:MAP2;NM_001039538:MAP2	0.037023757982465634;0.037023757982465634;0.037023757982465634;0.018353392510420823	0.756667	0.236667	0.00666667
BovineHD0200028333	2	98508373	98518278	9906	0.0975418	0.00304715	0.460366	-0.00467257	chr2:98508373-98518278																			0.75	0.25	0
BovineHD0200031405	2	108897728	108903498	5771	0.0905868	-0.00511719	0.106573	-0.0116866	chr2:108897728-108903498													1	Gm5177	0.07188150141396021				0.746667	0.253333	0
BovineHD0200032391	2	112599500	112600412	913	0.0311084	-0.00166612	0.0741838	-0.0128092	chr2:112599500-112600412													1	psma2	0.0035718342073622084				0.746667	0.253333	0
BovineHD0200033058	2	114410525	114415455	4931	0.0548006	-0.00491319	0.18111	0.168927	chr2:114410525-114415455							1	ENSBTAG00000019152	0.018983661728860943	2	neuronal tyrosine-phosphorylated phosphoinositide-3-kinase adaptor 2 [Source:HGNC Symbol.Acc:29291];neuronal tyrosine-phosphorylated phosphoinositide-3-kinase adaptor 2 [Source:HGNC Symbol.Acc:29291]	0.018983661728860943;0.018983661728860943	3	NYAP2;Nyap2;KIAA1486	0.018197253801860328;0.020238178317644982;0.018293678476541047	1	NM_020864:KIAA1486	0.018197253801860328	0.743333	0.256667	0
Hapmap27370-BTA-123236	2	115157873	115163776	5904	0.0864388	-0.00394555	0.167176	0.132613	chr2:115157873-115163776																			0.743333	0.256667	0
BovineHD0200034502	2	119488194	119491219	3026	0.189724	0.00271107	0.276739	-0.0119327	chr2:119488194-119491219	1	NM_001081538	0.1574967593259398	1	ITM2C	0.1574967593259398	1	ENSBTAG00000017855	0.15744742149236532	1	Integral membrane protein 2CCT-BRI3 [Source:UniProtKB/Swiss-Prot.Acc:A2VDN0]	0.15744742149236532	14	ITM2C;ITM2C;ITM2C;ITM2C;ITM2C;Itm2c;ITM2C;Itm2c;ITM2C;itm2cb;itm2ca;ITM2C;ITM2C;ITM2C	0.008951796425791827;0.15687397123022973;0.07887658227848102;0.07887658227848102;0.1579250720461095;0.15537676891027943;0.15762162162162163;0.15616200996317955;0.15762162162162163;0.42076035882101664;0.42184154175588867;0.15687397123022973;0.38844586213007265;0.1579250720461095	3	NM_030926:ITM2C;NM_001012516:ITM2C;NM_001012514:ITM2C	0.1566170151818963;0.1566170151818963;0.1566170151818963	0.726667	0.273333	0
BovineHD0200035057	2	120886359	120892540	6182	0.523346	0.182726	0.254761	0.12233	chr2:120886359-120892540													28	CG1809;ciap;alpi.1;Akp3;Alppl2;ppb;ALPP;CG8147;ALPPL2;alp3;Akp3;Dis3l2;Dis3l2;Alpi;CG10827;Alps;Alpi;Akp3;Alppl2;alpi.2;Akp3;alpi.2;alpi.2;ALPI;Alpi;ciap;ALPL;alpl	0.16584384223235846;0.16378716413164449;0.16359209168144404;0.11225935343261896;0.1122960648232259;0.12544650105536614;0.11216157363722146;0.16532042366534716;0.12472254731829371;0.1127899125928359;0.11225935343261896;0.012669508518127943;0.012669508518127943;0.07113591897801819;0.07172114503196761;0.10153593429158111;0.07111463942197063;0.09967104202276905;0.07113182576672997;0.07158243387223792…	5	NM_001632:ALPP;NM_001632:ALPP;NM_031313:ALPPL2;NM_001632:ALPP;NM_001631:ALPI	0.11216157363722146;0.14320467077521895;0.12472254731829371;0.07111382123174984;0.091447086150523	0.723333	0.276667	0
BovineHD0200036094	2	124177025	124211492	34468	0.0105798	0.00645094	-0.0151892	-0.00312806	chr2:124177025-124211492																			0.72	0.28	0
BovineHD0200036137	2	124330343	124398570	68228	0.0109691	0.00308071	0.25203	-0.00263112	chr2:124330343-124398570																			0.706667	0.293333	0
BovineHD0200039492	2	135067156	135068750	1595	0.301955	-0.000189627	0.204603	0.0568312	chr2:135067156-135068750																			0.706667	0.293333	0
BovineHD0200040833	2	136749793	136908437	158645	0.00744408	0.0541709	0.155057	-0.0108396	chr2:136749793-136908437													17	ESRP1;fus;esrp1;sym-2;ESRP1;esrp1;esrp1;ESRP2;Esrp1;ESRP1;ESRP1;Esrp1;esrp2;fus;ESRP1;fus;fus	1.0;1.0;1.0;1.0;1.0;1.0;1.0;1.0;1.0;1.0;1.0;1.0;1.0;1.0;1.0;1.0;1.0	5	NM_001122827:ESRP1;NM_001122826:ESRP1;NM_001034915:ESRP1;NM_017697:ESRP1;NM_001122825:ESRP1	1.0;1.0;1.0;1.0;1.0	0.696667	0.303333	0
BovineHD0300000559	3	2092725	2095077	2353	0.00992685	0.372131	0.311368	0.00417897	chr3:2092725-2095077	1	NM_001101106	0.1491817835849296	1	TADA1	0.1491817835849296	1	ENSBTAG00000010456	0.14921017572797057	1	Transcriptional adapter 1 [Source:UniProtKB/Swiss-Prot.Acc:A6QR06]	0.14921017572797057	10	TADA1;tada1;TADA1;Tada1;Tada1;tada1;TADA1;TADA1L;tada1;tada1	0.15140981073773657;0.16227404443217883;0.14987574077614224;0.16087551299589603;0.16152736762584988;0.16227404443217883;0.15714572058528764;0.16224046354418156;0.027583036432593955;0.1624085071122773	1	NM_053053:TADA1	0.14987574077614224	0.696667	0.303333	0
BovineHD0300002808	3	8505918	8519849	13932	-0.00408789	0.0208497	0.055241	-0.00917736	chr3:8505918-8519849	2	NM_001101275;NM_174095	0.03307488467955638;0.08975820239355206	2	ITLN2;F11R	0.03307488467955638;0.08975820239355206	2	ENSBTAG00000022938;ENSBTAG00000017846	0.026919339164237124;0.08971749572579989	2	intelectin 2 [Source:RefSeq peptide.Acc:NP_001094745];Junctional adhesion molecule A [Source:UniProtKB/Swiss-Prot.Acc:Q9XT56]	0.026919339164237124;0.08971749572579989	13	Itln1;Itln1;ITLN2;ITLN2;ITLN2;F11R;F11r;F11R;F11r;F11R;F11R;F11R;LOC101925695	9.981329043318968E-5;9.981504858644276E-5;0.0024772224712953745;0.0030221574255471016;0.0027728187792000606;0.3001179245283019;0.22084664536741214;0.10516290328981309;0.24613601236476043;0.31709616593337525;0.022354694485842028;0.045301656235364245;0.5306711570844359	2	NM_080878:ITLN2;NM_016946:F11R	0.0027728187792000606;0.10516290328981309	0.696667	0.303333	0
BovineHD0300003932	3	11962808	11975091	12284	0.303669	0.020153	0.173587	0.0131548	chr3:11962808-11975091													41	CD1C;CD1A8;CD1A4;Cd1b4;Cd1b4;Cd1d1;Cd1d1;CD1A;CD1A;Cd1b1;Cd1c3;CD1A6;CD1B;CD1A5;Cd1d1;Cd1b2;CD1C;CD1A1;CD1C;CD1D;CD1D;CD1A;CD1C;CD1D;CD1A;CD1A;Cd1d2;CD1A;CD1C;CD1C;CD1E;CD1E;CD1A4;CD1A7;Cd1d2;Cd1d2;Cd1c2;CD1C;CD1A;CD1A;CD1C	0.060743180424504974;0.026727041682260887;0.02450253842547801;0.05798681924616663;0.05022468831906968;0.03172565560242069;0.04213360775233685;0.02766210923864453;0.0431535123930648;0.04112978837396196;0.02677464005841898;0.027551601774715242;0.08199927900984018;0.024482319432180807;0.03172639311488452;0.08272494612068966;0.10687374923866702;0.026727041682260887;0.06487614218560186;0.0531113119354…	4	NM_001763:CD1A;NM_001763:CD1A;NM_001765:CD1C;NM_001763:CD1A	0.05050409526002434;0.0846128941150537;0.025604252436291625;0.026385830746592485	0.683333	0.316667	0
BovineHD0300014938	3	49241891	49262005	20115	0.32257	0.0590053	0.173172	0.0109403	chr3:49241891-49262005																			0.68	0.32	0
BovineHD0300016479	3	54382375	54522367	139993	0.0690581	0.205121	0.918086	0.702369	chr3:54382375-54522367							3	ENSBTAG00000025621;ENSBTAG00000037490;ENSBTAG00000038233	1.0;0.83644071879366;1.0				75	HNRNPA1P33;roa1;Hrb98DE;Hrb98DE;Hrb98DE;Hrb98DE;Hrb98DE;Hrb98DE;gbp1;gbp6;GBP5;gbp;gbp2;LOC398692;Gbp4;Gbp4;Gbp5;gbp4;GBP5;gbp5;gbp6;gbp1;Gbp3;Gbp3;gbp7;Gbp7;gbp1;si:dkey-61p9.3;gbp6;gbp1;gbp2;gbp4;Gbp11;GBP2;Gbp6;Gbp6;Gbp8;gbp4;gbp;Gbp10;Gbp4;Gbp4;Gbp2b;gbp6;gbp6;gbp6;Gbp10;Gbp11;gbp1;gbp1;gbp2;gbp2;LOC398692;Gbp2;Gbp2;Gbp7;gbp6;gbp5;gbp;gbp2;Gbp10;GBP4;gbp1;si:dkey-61p9.3;LOC398692;Gbp8;GBP;GBP…	1.0;1.0;1.0;1.0;1.0;1.0;1.0;1.0;0.13979549349006293;0.5314783672221373;0.2522735462435336;0.1611004241314576;0.13979549349006293;0.13926824480508296;0.15303822112921406;0.15303822112921406;0.43386981302241684;0.3496824301993074;0.2522735462435336;0.1661186415939757;0.4068364046393625;0.4068080308494347;0.26584730377448784;0.1387917291265139;0.17233347941482055;0.15068619958451288;0.18994508916396…	8	NR_003277:LOC728643;NM_001134486:GBP5;NM_052942:GBP5;NM_052941:GBP4;NM_004120:GBP2;NM_207398:GBP7;NM_207398:GBP7;NM_052941:GBP4	1.0;0.2522735462435336;0.2522735462435336;0.023859628157274125;0.5424007253087018;0.21676460341423762;0.3648494388816204;0.21676158269772108	0.68	0.32	0
BovineHD0300016503	3	54541000	54963401	422402	0.101007	-0.00124631	0.132707	0.0936381	chr3:54541000-54963401	2	NM_001075995;NM_001102261	1.0;1.0	2	GBP6;GBP4	1.0;1.0	6	ENSBTAG00000037634;ENSBTAG00000031186;ENSBTAG00000024272;ENSBTAG00000038625;ENSBTAG00000014529;ENSBTAG00000002416	1.0;1.0;1.0;1.0;1.0;1.0	4	U2 spliceosomal RNA [Source:RFAM.Acc:RF00004];guanylate binding protein family, member 6 [Source:RefSeq peptide.Acc:NP_001069463];Uncharacterized protein [Source:UniProtKB/TrEMBL.Acc:F1N1I1];guanylate binding protein 4 [Source:RefSeq peptide.Acc:NP_001095731]	1.0;1.0;1.0;1.0	74	GBP2;gbp1;Gbp9;gbp6;Gbp3;gbp6;gbp7;si:dkey-61p9.3;GBP1;Gbp5;gbp1;Gbp2;gbp4;gbp4;LOC398692;GBP;GBP7;Gbp3;gbp5;gbp6;gbp1;Gbp3;Gbp3;gbp7;Gbp7;gbp1;si:dkey-61p9.3;gbp6;gbp1;gbp2;gbp4;Gbp11;GBP2;Gbp6;Gbp6;Gbp8;gbp4;gbp;Gbp10;Gbp4;Gbp4;Gbp2b;gbp6;gbp6;gbp6;Gbp10;Gbp11;gbp1;gbp1;gbp2;gbp2;LOC398692;Gbp2;Gbp2;Gbp7;gbp6;gbp5;gbp;gbp2;Gbp10;GBP4;gbp1;si:dkey-61p9.3;LOC398692;Gbp8;GBP;GBP4;Gbp9;Gbp9;GBP7;GB…	1.0;1.0;1.0;0.35581326946510355;0.35208705403497115;0.772432743039231;0.8359355038563375;0.6867880432117933;0.7658794434065046;1.0;0.7724427283136508;0.7690851761260586;0.7916525375833616;1.0;1.0;0.611888022777003;0.8172782147996048;0.9731627137086039;0.5012335013996295;0.18334258454688912;0.18336466902822537;0.2906294864296186;0.41877939578524914;0.5199856708833334;0.4546688481534504;0.315535818…	7	NM_004120:GBP2;NM_207398:GBP7;NM_052941:GBP4;NM_004120:GBP2;NM_207398:GBP7;NM_207398:GBP7;NM_052941:GBP4	0.7690742963158628;0.8172782147996048;0.7887252146862379;0.2662913555756169;0.21881314597607712;0.50647644762287;0.21881009671215823	0.666667	0.33	0.00333333
BovineHD0300029218	3	102104092	102105627	1536	0.119367	-0.00648724	0.234459	0.0379843	chr3:102104092-102105627	1	NM_001076941	0.005460534741095949	1	RNF220	0.005460534741095949	1	ENSBTAG00000012355	0.005594064096677089	2	E3 ubiquitin-protein ligase RNF220 [Source:RefSeq peptide.Acc:NP_001070409];E3 ubiquitin-protein ligase RNF220 [Source:RefSeq peptide.Acc:NP_001070409]	0.005594064096677089;0.005594064096677089	4	Rnf220;rnf220.2;RNF220;RNF220	0.005461739359393124;0.006476246730233735;0.005461039838908219;0.005612616137276912	1	NM_018150:RNF220	0.005461039838908219	0.656667	0.343333	0
BovineHD0300030306	3	105711958	105720505	8548	0.0522775	0.0283537	0.0346201	0.0355423	chr3:105711958-105720505	1	NM_001192986	0.0661911621207193	1	SCMH1	0.0661911621207193	1	ENSBTAG00000001629	0.0667270413540585	1	sex comb on midleg homolog 1 (Drosophila) [Source:HGNC Symbol.Acc:19003]	0.0667270413540585	16	SCM;Scm;scmh1;SCMH1;SCMH1;Scmh1;SCMH1;SCMH1;Scmh1;SCMH1;SCMH1;MGC68638;SCMH1;scmh1;Scmh1;LOC101925446	0.07106687620045399;0.07107574094401756;0.07103852387482858;0.06217130387343153;0.06216994719155065;0.06238686131386861;0.06289738608265631;0.062174469694765325;0.06219799732200035;0.06217130387343153;0.06217130387343153;0.07103852387482858;0.06217130387343153;0.07103852387482858;0.06219799732200035;0.06615427483397576	7	NM_001031694:SCMH1;NM_001172221:SCMH1;NM_001172218:SCMH1;NM_001172219:SCMH1;NM_001172220:SCMH1;NM_001172222:SCMH1;NM_012236:SCMH1	0.062174469694765325;0.06216994719155065;0.06217130387343153;0.06217130387343153;0.06217130387343153;0.06289738608265631;0.06217130387343153	0.656667	0.343333	0
BovineHD0400001009	4	3949102	3954140	5039	0.0939907	0.0817646	0.479338	-0.0119978	chr4:3949102-3954140																			0.653333	0.343333	0.00333333
BovineHD0400007060	4	23914451	23917600	3150	0.0230168	-0.00340026	0.0976449	0.0674096	chr4:23914451-23917600																			0.643333	0.35	0.00666667
Hapmap27768-BTA-154651	4	26027683	26037922	10240	0.60357	-0.00444042	0.42107	0.0370385	chr4:26027683-26037922																			0.643333	0.356667	0
BovineHD0400008348	4	29135527	29140125	4599	0.42825	0.0292547	0.342868	0.0397775	chr4:29135527-29140125	1	NM_001192875	0.05014176663031625	1	ITGB8	0.05014176663031625	1	ENSBTAG00000003709	0.05014231343853259	1	integrin, beta 8 [Source:HGNC Symbol.Acc:6163]	0.05014231343853259	6	ITGB8;Itgb8;ITGB8;Itgb8;ITGB8;ITGB8	0.04718026596617961;0.0500255676563707;0.05043768236765319;0.049861736160060725;0.05006914725643287;0.04955115148771998	1	NM_002214:ITGB8	0.04718026596617961	0.643333	0.356667	0
BovineHD0400008797	4	30976641	30983624	6984	0.0212279	0.168828	0.486555	0.0588864	chr4:30976641-30983624																			0.64	0.36	0
BovineHD0400011930	4	43481123	43487686	6564	0.0295117	0.028497	0.309656	0.018686	chr4:43481123-43487686													8	magi2;Magi2;Magi2;Magi2;Magi2;MAGI2;MAGI2;MAGI2	0.006610283356851559;0.007921516276947699;0.006603951100775911;0.00659013818906256;0.007921487593330646;0.006590052164133769;0.006590052164133769;0.006591918747545482	1	NM_012301:MAGI2	0.006590052164133769	0.636667	0.363333	0
BovineHD4100002990	4	69878564	69884582	6019	0.0917557	0.0851539	0.00106805	0.00143659	chr4:69878564-69884582																			0.636667	0.356667	0.00666667
BovineHD0400026328	4	94222355	94226966	4612	0.0814277	0.108377	0.550225	0.0269923	chr4:94222355-94226966																			0.63	0.37	0
BovineHD0400027768	4	99196544	99205753	9210	0.82555	0.0139751	0.684413	-0.00948329	chr4:99196544-99205753																			0.63	0.37	0
BovineHD0400028725	4	102160582	102163259	2678	0.0280565	0.0202427	-0.0118066	0.00912105	chr4:102160582-102163259							1	ENSBTAG00000019980	0.008356276415759869	1	diacylglycerol kinase, iota [Source:HGNC Symbol.Acc:2855]	0.008356276415759869	14	DGKZ;DGKI;Dgki;DGKZ;Dgkz;DGKZ;DGKZ;DGKZ;DGKZ;Dgkz;DGKZ;Dgkz;Dgki;DGKZ	0.01953786419104338;0.005300066523061328;0.00530434076178814;0.01953786419104338;0.01953786419104338;0.01953786419104338;0.01953786419104338;0.01953786419104338;0.01953786419104338;0.01953786419104338;0.008792443162783365;0.01953786419104338;0.005308011389322906;0.019540003357639724	8	NM_001199266:DGKZ;NM_201532:DGKZ;NM_201533:DGKZ;NM_004717:DGKI;NM_001199268:DGKZ;NM_001199267:DGKZ;NM_003646:DGKZ;NM_001105540:DGKZ	0.01953786419104338;0.01953786419104338;0.019540003357639724;0.005300066523061328;0.01953786419104338;0.01953786419104338;0.01953786419104338;0.01953786419104338	0.626667	0.373333	0
BovineHD0400036247	4	106642849	106765834	122986	0.502257	0.424625	0.0108267	-0.00479744	chr4:106642849-106765834	1	NM_001080904	0.4622314596268623	1	LOC509513	0.4622314596268623	1	ENSBTAG00000031216	1.0	1	Uncharacterized protein [Source:UniProtKB/TrEMBL.Acc:F1N248]	1.0							0.626667	0.373333	0
BovineHD0400036262	4	108239819	108258730	18912	0.236828	0.0625644	0.0702216	0.0867947	chr4:108239819-108258730													29	Olr818;OR2A2;OR2A25;Olfr435;OR2A2;Olfr47;Olfr47;Olfr434;Olfr434;Olfr447;Olr32;or1s1;Olfr437;OR2A25;Olfr13;1700024N05Rik;OR2A20P;OR2A9P;Olfr279;OR2A42;Olfr279;Olr820;Olr813;Olr819;Olr821;Olfr1349;Olr1111;Olr327;OR2A1	0.05187221074748539;0.113742165978997;0.05669529762707799;0.05186666227839214;0.06876077170885661;0.054559565162198655;0.05378907038856353;0.06753301479148364;0.056528198337423514;0.05669478771308138;0.04623139901870427;0.08673895294970232;0.11799684276862984;0.05669478771308138;0.05187221074748539;0.0723816158121163;0.053792130436885056;0.0538088138216749;0.08153964229661441;0.053792130436885056…	5	NR_002158:OR2A20P;NR_002157:OR2A9P;NM_001004488:OR2A25;NM_001005287:OR2A1;NM_001001802:OR2A42	0.053792130436885056;0.0538088138216749;0.05669529762707799;0.053792130436885056;0.053792130436885056	0.61	0.39	0
BovineHD0400034018	4	116962853	116967405	4553	0.00337123	0.0219911	0.0982879	0.032772	chr4:116962853-116967405	1	NM_174040	0.004985422676663797	1	DPP6	0.004985422676663797							3	DPP6;DPP6;DPP6	0.004161505163027331;0.004976184932173244;0.008424637251998816	1	NM_001039350:DPP6	0.004161527990206879	0.61	0.383333	0.00666667
BovineHD0400034438	4	117733111	117753705	20595	-0.00103422	0.0325481	0.112768	0.0564317	chr4:117733111-117753705	1	NM_174040	0.022554875791567276	1	DPP6	0.022554875791567276	1	ENSBTAG00000021941	0.0829056009790542	1	dipeptidyl aminopeptidase-like protein 6 [Source:RefSeq peptide.Acc:NP_776465]	0.0829056009790542	11	DPP6;Dpp6;Dpp6;Dpp6;dpp6;DPP6;Dpp6;DPP6;DPP6;Dpp6;DPP6	0.018827336846965036;0.041332664325137984;0.03155331996267656;0.041332664325137984;0.041472668395869244;0.031648896115272426;0.037397399578702695;0.03155356168833159;0.022513082709397142;0.037283520589758166;0.03155356168833159	3	NM_130797:DPP6;NM_001936:DPP6;NM_001039350:DPP6	0.037283520589758166;0.03156328212767849;0.018827440120896412	0.61	0.39	0
BovineHD0400034747	4	118545529	118547323	1795	0.534461	-0.00204911	0.349745	0.0119677	chr4:118545529-118547323																			0.606667	0.393333	0
BovineHD0500006524	5	22514133	22563988	49856	0.0745185	0.413908	0.198692	-0.0119538	chr5:22514133-22563988													1	CYHYorf15B	1.0				0.603333	0.396667	0
BovineHD0500016450	5	58386640	58441130	54491	0.654457	0.0508159	0.459441	0.188722	chr5:58386640-58441130							1	ENSBTAG00000047825	1.0				44	Olfr769;Olfr1350;Olr32;Olfr807;Olfr800;COR7A;Olfr294;Olr920;OR6C2;Olfr812;OR6C65;Olfr791;Olfr818;Olfr1325;Olfr792;Olr892;Olfr807;Olfr807;Olfr294;Olfr792;Olfr792;Olfr808;Olr947;Olr947;Olr937;Olr937;Olr937;Olr1060;Olr922;Olfr782;Olfr807;Olfr807;Olr962;Olr901;Olr901;Olr881;Olr1007;Olr1051;Olr1051;Olfr771;Olr1845;Olr954;Olr916;Olr908	0.15202495340765787;0.2161924108488994;0.3594684048768955;0.08363814415108588;0.16933245906529973;0.5789417764555886;0.17179086220159653;0.15792417668727304;0.11136385467313309;0.054200998618129784;0.0479173198319892;0.053838979065144274;0.03384434211294532;0.08855671501317233;0.04768025788815571;0.053838979065144274;0.06731024600542286;0.04990616834379113;0.038203449024678704;0.04401898414621832…	2	NM_054105:OR6C2;NM_001005518:OR6C65	0.11136385467313309;0.0479173198319892	0.6	0.38	0.02
BovineHD0500016596	5	58992818	59215089	222272	0.144007	0.103141	0.126913	0.383607	chr5:58992818-59215089							4	ENSBTAG00000046994;ENSBTAG00000048233;ENSBTAG00000024691;ENSBTAG00000047109	1.0;1.0;1.0;1.0	3	Uncharacterized protein [Source:UniProtKB/TrEMBL.Acc:F1MQS6];Uncharacterized protein [Source:UniProtKB/TrEMBL.Acc:E1BHV0];Uncharacterized protein [Source:UniProtKB/TrEMBL.Acc:E1BF61]	1.0;1.0;1.0	88	Olr32;Olr27;Olr16;Olr24;Olfr301;Olr1007;Olfr812;Olr25;OR6C65;Olfr791;Olfr818;Olfr792;Olr892;Olfr807;Olfr294;Olfr792;Olr947;Olr937;Olr937;Olr922;Olr982;Olr1060;Olr922;Olfr782;Olfr807;Olr962;Olr962;Olr951;Olr901;Olr901;Olr901;Olr20;Olr1007;OR6X1;Olr327;Olfr1320;Olfr818;Olfr798;Olfr279;or11l1;Olfr804;Olr684;Olr894;Olr905;Olr1172;Olr24;Olfr298;Olfr298;Olfr782;Olfr782;Olfr1118;Olr901;COR6C40;Olr1012;O…	0.2521448723286229;0.2521431561370213;0.2624090952021156;0.2521448723286229;0.24452658734742597;0.3352506741752511;0.2521127274144693;0.007427067580412406;0.2471143989878439;0.14757650490271634;0.1380549782673237;0.19449327584984874;0.14757650490271634;0.13679638851159823;0.007776641144073488;0.17955851762092295;0.2301968889653914;0.16215141651140022;0.09536151503788831;0.3352506741752511;0.26663…	4	NM_001005518:OR6C65;NM_001005493:OR6C6;NM_001005493:OR6C6;NM_001005182:OR6C1	0.2471143989878439;0.5521347549558193;0.3966877283853433;1.0	0.6	0.4	0
BovineHD0500016636	5	59239580	59627471	387892	0.445222	-0.00159626	0.269355	0.00792665	chr5:59239580-59627471							12	ENSBTAG00000046016;ENSBTAG00000045816;ENSBTAG00000048277;ENSBTAG00000045922;ENSBTAG00000047056;ENSBTAG00000045752;ENSBTAG00000002913;ENSBTAG00000047890;ENSBTAG00000031099;ENSBTAG00000046446;ENSBTAG00000026078;ENSBTAG00000031097	1.0;1.0;1.0;1.0;1.0;1.0;1.0;1.0;1.0;1.0;1.0;1.0	3	Uncharacterized protein [Source:UniProtKB/TrEMBL.Acc:F1MJQ0];Uncharacterized protein [Source:UniProtKB/TrEMBL.Acc:F1MKU6];Uncharacterized protein [Source:UniProtKB/TrEMBL.Acc:F1N6X1]	1.0;1.0;1.0	109	Olr29;Olr32;Olfr1320;or2-a;Olr27;Olr16;Olr24;Olr25;Olfr301;OR6C65;Olfr818;Olfr792;Olfr792;Olr937;Olr982;Olfr807;Olr962;OR6X1;Olfr307;Olfr816;Olr1007;Olfr812;Olfr1320;Olfr818;Olfr810;Olfr798;Olfr279;or11l1;Olr956;Olr1002;Olr1029;Olr684;Olr894;Olr1172;Olr1060;Olr24;Olfr298;Olfr782;Olfr782;Olfr1118;COR6C13;COR6C13;Olr901;Olr901;Olr901;COR6C40;Olr1012;Olr1020;Olr1055;OR6C6;Olr1051;Olfr788;Olfr821;Olf…	0.6795227125822124;0.44002468460762706;0.6747925543407384;0.3870624474289887;0.44002168963627886;0.45793705137891955;0.44002468460762706;0.24696957325356117;0.1468198045072251;0.06438931543827116;0.22276396909848212;0.11686257077880088;0.2363380793698879;0.21342654669446628;0.06947546718041117;0.22088525642235604;0.23293106434177066;0.5103755077229145;0.9766149414354431;1.0;1.0;1.0;0.522321080761…	5	NM_001005518:OR6C65;NM_001005493:OR6C6;NM_054104:OR6C3;NM_054104:OR6C3;NM_001005490:OR6C74	0.06438931543827116;0.5462732868624716;1.0;1.0;1.0	0.59	0.41	0
BovineHD0500034077	5	117281795	117497778	215984	0.00987562	-0.00386359	-0.0133377	-0.00981283	chr5:117281795-117497778																			0.586667	0.383333	0.03
BovineHD0500034144	5	117524110	117586036	61927	0.0233796	0.0204864	0.133575	0.0811885	chr5:117524110-117586036																			0.586667	0.413333	0
BovineHD0600000660	6	2658437	2678599	20163	0.0458239	-0.00416905	0.0454404	-0.0102506	chr6:2658437-2678599																			0.583333	0.416667	0
BovineHD0600002117	6	9097215	9105263	8049	0.218702	0.119059	-0.00962932	0.0853094	chr6:9097215-9105263																			0.583333	0.416667	0
BovineHD0600008075	6	28989049	28994000	4952	0.0951023	0.0179337	0.158924	0.00319648	chr6:28989049-28994000																			0.576667	0.423333	0
BovineHD0600009615	6	34465561	34480368	14808	0.167072	0.0609712	0.0800501	0.00609639	chr6:34465561-34480368													3	CCSER1;Ccser1;Ccser1	0.009911249237763552;0.011205514139138477;0.011205514139138477	1	NM_001145065:FAM190A	0.009911249237763552	0.563333	0.436667	0
BovineHD4100004541	6	38198011	38232631	34621	0.73886	0.0888374	0.536169	0.0505678	chr6:38198011-38232631																			0.563333	0.436667	0
BTB-01671722	6	58819076	58825273	6198	0.00096788	0.0467839	0.0358796	0.00472565	chr6:58819076-58825273													1	PGM2	0.012555741012929424	1	NM_018290:PGM2	0.012555741012929424	0.553333	0.446667	0
BovineHD0600017339	6	62774310	62962945	188636	6.42719e-06	5.88202e-05	-0.0149127	-0.00542174	chr6:62774310-62962945	2	NM_174838;NM_001205411	0.29716293054687265;1.0	2	ATP8A1;SHISA3	0.29716293054687265;1.0	2	ENSBTAG00000011156;ENSBTAG00000034411	0.2965462721330149;1.0	2	probable phospholipid-transporting ATPase IA [Source:RefSeq peptide.Acc:NP_777263];shisa homolog 3 (Xenopus laevis) [Source:HGNC Symbol.Acc:25159]	0.2965462721330149;1.0	28	ATP8A1;ATP8A1;Atp8a1;ATP8A1;Atp8a1;Atp8a1;CG42321;CG42321;CG42321;CG42321;tat-1;CG42321;CG42321;CG42321;incmpl;CG42321;CG42321;CG42321;CG42321;CG42321;incmpl;CG42321;CG42321;shisa3;LOC443566;SHISA3;Shisa3;Shisa3	0.3103512970390321;0.3103512970390321;0.31039184129551955;0.3104778828986668;0.31039184129551955;0.31039184129551955;0.11667865040495991;0.11667865040495991;0.11667865040495991;0.11667865040495991;0.11548790804474225;0.11667865040495991;0.11667865040495991;0.11667865040495991;0.11548790804474225;0.11667865040495991;0.11667865040495991;0.11667865040495991;0.11667865040495991;0.11667865040495991;0.…	3	NM_006095:ATP8A1;NM_001105529:ATP8A1;NM_001080505:SHISA3	0.3103512970390321;0.3103512970390321;1.0	0.546667	0.453333	0
BovineHD0600021980	6	79482343	79497891	15549	0.27662	0.0615722	0.751227	0.0622785	chr6:79482343-79497891																			0.546667	0.453333	0
BovineHD0600023661	6	86136385	86145631	9247	0.0301666	0.0182841	-0.0082539	0.0408696	chr6:86136385-86145631													143	Ugt2b22;ugt2b3;Ugt2b5;Ugt2b5;UGT2C1;Ugt2b10;UGT2B41;UGT2B43;ugt1b4;UGT2B7;ugt1ab;ugt1b2;zgc:172315;UGT2B15;ugt5b2;ugt1b7;Ugt2b1;ugt1b3;ugt5a2;UGT2B7;ugt5b4;ugt2b6;UGT2B9*2;ugt5c3;UGT2B43;UGT2B44;UGT2B44;UGT2B45;ugt2a1;UGT2B28;ugt5b3;Ugt86Dc;ugt2b5;UGT2B7;Ugt2b37;Ugt2b37;Ugt2b17;ugt2b1;UGT2B46;UGT2B46;ugt1b1;Ugt2b7;Ugt2b38;ugt5b6;Ugt2b38;ugt2b5;UGT2B40;ugt5e1;Ugt2b21;ugt2a6;UGT2B11;ugt1b5;ugt5g1;U…	0.02002724884170762;0.029941515922824333;0.029690475349455545;0.04073935361635567;0.014314554833755473;0.035162310992120235;0.03357347238158869;0.029796298504384366;0.036485174691616225;0.021732181303648825;0.03518157742534474;0.036485174691616225;0.019462681791678156;0.020056312120120955;0.016897053341033193;0.036485174691616225;0.02969114275254812;0.036485174691616225;0.01764995590374417;0.0217…	17	NM_001207004:UGT2B28;NM_001074:UGT2B7;NM_001074:UGT2B7;NM_053039:UGT2B28;NM_001073:UGT2B11;NM_001077:UGT2B17;NM_001076:UGT2B15;NM_001076:UGT2B15;NM_053039:UGT2B28;NR_024010:UGT2A3;NM_001076:UGT2B15;NM_001144767:UGT2B10;NM_021139:UGT2B4;NM_001073:UGT2B11;NM_001075:UGT2B10;NM_001207004:UGT2B28;NM_001074:UGT2B7	0.029685327819640603;0.021732181303648825;0.030535510824154958;0.029685327819640603;0.02968952196851228;0.033567865467140086;0.029794858244017505;0.020056312120120955;0.03863285003969415;0.038642214717977866;0.05270237918808924;0.07105038691185173;0.029030191901939114;0.018621308800957612;0.07105038691185173;0.029032288451454284;0.11311613795128396	0.546667	0.45	0.00333333
BovineHD0600025698	6	93098719	93102624	3906	-0.00573332	-0.00145398	-0.0130989	0.1019	chr6:93098719-93102624	1	NM_001191524	0.011751818447195063	1	SHROOM3	0.011751818447195063							3	Shroom3;SHROOM3;Shroom3	0.011751217251569336;0.011575652297640997;0.011753021023009435	1	NM_020859:SHROOM3	0.011575652297640997	0.546667	0.453333	0
BovineHD0600028353	6	101866147	101886575	20429	0.128405	0.0270091	0.0815926	0.0346146	chr6:101866147-101886575																			0.536667	0.463333	0
BTB-00287149	6	117629798	117631377	1580	0.02609	-0.00517093	0.0084308	0.0483051	chr6:117629798-117631377																			0.536667	0.463333	0
BovineHD0700033609	7	18531324	18566035	34712	-0.00194901	0.0186728	0.0705687	0.204681	chr7:18531324-18566035													9	FTL;FTL;hnrnpa0b;ADGRE1;Adgre1;EMR1;ADGRE1;ADGRE1;Adgre1	1.0;1.0;0.471277476816966;0.12092613301839794;0.12046407351879616;0.11699890116557345;0.12080576621225146;0.12080576621225146;0.12046407351879616	1	NM_001974:EMR1	0.12080576621225146	0.53	0.47	0
BovineHD0700008853	7	31295054	31309981	14928	0.162205	0.0144583	0.16584	0.0869863	chr7:31295054-31309981																			0.53	0.47	0
BovineHD0700012438	7	42745346	42788788	43443	0.0299572	0.0292338	0.0853195	0.0234239	chr7:42745346-42788788							2	ENSBTAG00000046318;ENSBTAG00000007557	1.0;0.8632938643702907	1	olfactory receptor, family 2, subfamily AK, member 2 [Source:HGNC Symbol.Acc:19569]	0.8632938643702907	33	Olr297;Olr27;Olfr986;Olfr1344;Olr1341;Olfr266;Olr29;Olfr294;Olr1443;Olfr310;Olfr304;OR2T4;Olr27;Olr392;Olr392;Olr16;Olr32;Olr1436;Olr1434;Olfr318;Olr1440;Olr1439;Olr1437;Olfr320;Olfr319;Olfr316;OR2AK2;Olr1445;Olr1450;Olr1449;Olr1435;Olr1442;Olr1448	0.22781358323151066;0.06037975564369682;0.07502404838344781;0.0785914968060106;0.07502404838344781;0.05173126227280792;0.041115130314955416;0.04305937439908969;0.0027717173127607213;0.0660739952089433;0.09403355960379581;0.04951563762696062;0.06162012036930654;0.04809553121858545;0.05600281548153887;0.06608213643568393;0.044218521455276105;0.8822222222222222;0.8833883388338833;0.8841530054644808;…	2	NM_001004696:OR2T4;NM_001004491:OR2AK2	0.04951563762696062;0.8865096359743041	0.53	0.403333	0.0666667
BovineHD0700033720	7	43487164	43498441	11278	-0.00295539	0.089725	0.0901125	-0.00767245	chr7:43487164-43498441													10	Olfr328;Olfr324;COR7A;Olfr279;Olr1431;Olr1431;COR7A;Olfr294;OR13G1;OR2T4	0.035133577381415995;0.022838337299377245;0.016488963492379136;0.02636291378342996;0.01648821612327343;0.025147120802959586;0.02367799439387736;0.011177675178365048;0.017431830829159712;0.012853640383021843	2	NM_001005487:OR13G1;NM_001004696:OR2T4	0.017431830829159712;0.012853640383021843	0.53	0.47	0
BovineHD0700012803	7	44437375	44444959	7585	0.142764	0.142711	0.863898	0.0635847	chr7:44437375-44444959																			0.523333	0.436667	0.04
BovineHD0800000001	8	20855	177339	156485	0.518258	0.00477743	0.488344	0.124846	chr8:20855-177339	1	NM_001083662	0.7431963146704464	1	HIATL1	0.7431963146704464	1	ENSBTAG00000003124	0.7432063016361574	1	Hippocampus abundant transcript-like protein 1 [Source:UniProtKB/Swiss-Prot.Acc:A4IF94]	0.7432063016361574	13	HIATL1;HIATL1;HIATL2;HIATL1;Olfr1124;Hiatl1;Hiatl1;LOC100216076;hiatl1;LOC428335;hiat1a;hiatl1;Hiatl1	0.7429902991312277;0.7429902991312277;0.8579751855816647;0.7477070534553519;1.0;0.3775364985891302;0.3775364985891302;0.38477409996373596;0.3853089233389266;0.3853089233389266;0.3853089233389266;0.3853089233389266;0.3775364985891302	2	NM_032558:HIATL1;NR_002894:HIATL2	0.7429902991312277;0.8579751855816647	0.523333	0.426667	0.05
BovineHD0800004015	8	12459571	12498395	38825	0.0106625	0.0613552	0.224881	0.353363	chr8:12459571-12498395																			0.523333	0.473333	0.00333333
BovineHD0800009076	8	29906083	29917998	11916	-0.00226376	0.0226458	0.0166613	0.288946	chr8:29906083-29917998													1	NFIB	0.03482594335486511	1	NM_001190738:NFIB	0.03482594335486511	0.516667	0.483333	0
BovineHD0800013416	8	44934828	44944671	9844	0.0641775	0.0457765	0.0601338	0.473346	chr8:44934828-44944671																			0.516667	0.436667	0.0466667
BovineHD0800024778	8	83242450	83261773	19324	0.103308	0.473982	0.184152	-0.0122141	chr8:83242450-83261773	3	NM_001244608;NM_001244608;NM_174316	0.3329611018053229;1.0;0.05220301984865636	3	TSPY;TSPY;FANCC	0.3329611018053229;1.0;0.05220301984865636	2	ENSBTAG00000031517;ENSBTAG00000017195	1.0;0.07824122251150964	4	Uncharacterized protein [Source:UniProtKB/TrEMBL.Acc:F1N175];Uncharacterized protein [Source:UniProtKB/TrEMBL.Acc:F1N175];Uncharacterized protein [Source:UniProtKB/TrEMBL.Acc:F1N175];Fanconi anemia group C protein homolog [Source:RefSeq peptide.Acc:NP_776741]	1.0;1.0;1.0;0.07824122251150964	9	Fancc;FANCC;Fancc;Fancc;FANCC;Fancc;LINC01239;FANCC;FANCC	0.07833066461276526;0.08895016433891564;0.07948973211347331;0.07833066461276526;0.052233359283768;0.07831923508740642;0.08070383534295893;0.053885001826562966;0.052294285598300426	4	NM_000136:FANCC;NR_038977:FLJ35282;NM_001243744:FANCC;NM_001243743:FANCC	0.052233359283768;0.08070383534295893;0.053885001826562966;0.052294285598300426	0.516667	0.483333	0
BovineHD0800028400	8	96129918	96181815	51898	0.0280263	0.0398905	0.227847	0.0027181	chr8:96129918-96181815							1	ENSBTAG00000039868	1.0				7	OR6X1;Olr1409;Olfr1176;Olr1410;Olr1431;Olr1408;COR13C13	0.19952787207947742;0.3882297495436728;0.211097697374261;0.47116126630775235;0.47121260271484994;0.47086629890397036;1.0	1	NM_001005188:OR6X1	0.19952787207947742	0.513333	0.486667	0
BovineHD0900031325	9	10049	28755	18707	0.229571	0.0553526	0.157313	0.0637474	chr9:10049-28755																			0.51	0.49	0
BovineHD0900001006	9	4889983	4906838	16856	0.0267336	0.143423	0.465034	0.0700296	chr9:4889983-4906838																			0.506667	0.493333	0
BovineHD0900001158	9	5610931	5619077	8147	0.080965	0.0559616	0.000696291	0.0285901	chr9:5610931-5619077													1	TRAPPC2L	0.017587191101477186				0.506667	0.493333	0
BovineHD0900001247	9	5972581	5981648	9068	0.0508509	0.0425911	0.352022	0.0168302	chr9:5972581-5981648													1	TRAPPC2L	0.01957562751253298				0.5	0.5	0
BovineHD0900001357	9	6422782	6444194	21413	0.00144437	0.129411	0.345442	0.0588459	chr9:6422782-6444194																			0.5	0.49	0.01
BovineHD0900004069	9	15388071	15395730	7660	0.126913	0.00849769	0.187085	0.0922346	chr9:15388071-15395730																			0.486667	0.503333	0.01
BovineHD0900004606	9	17021151	17036083	14933	0.550602	0.00702233	0.5951	0.0818549	chr9:17021151-17036083																			0.48	0.52	0
BTB-01362117	9	24127805	24128579	775	0.226626	0.0356531	0.139539	0.00640769	chr9:24127805-24128579							1	ENSBTAG00000003919	0.06763960499868915	1	KIAA0408 [Source:HGNC Symbol.Acc:21636]	0.06763960499868915	5	Kiaa0408;9330159F19Rik;KIAA0408;KIAA0408;SOGA3	0.06694343539180073;0.060796481030555335;0.03489315661347038;0.03955639597281137;0.009429709677026351	2	NM_014702:KIAA0408;NM_001012279:C6orf174	0.03489315661347038;0.009429709677026351	0.476667	0.523333	0
BTB-01671455	9	58507530	58518008	10479	0.0342788	-0.00366753	0.0218792	-0.0125938	chr9:58507530-58518008																			0.47	0.53	0
BovineHD0900020013	9	71949424	71955086	5663	-0.00520399	0.0789223	0.214964	0.00784259	chr9:71949424-71955086							1	ENSBTAG00000015242	0.15880851541244775	1	solute carrier family 18, subfamily B, member 1 [Source:HGNC Symbol.Acc:21573]	0.15880851541244775	5	C6ORF192;Slc18b1;C6orf192;SLC18B1;slc18b1	0.16952603371358424;0.16304316526046017;0.16324530042670973;0.1633017997231195;0.18145109601333162	1	NM_052831:C6orf192	0.1633017997231195	0.466667	0.53	0.00333333
BovineHD0900023520	9	84145995	84167214	21220	0.448638	0.334507	-0.00765983	0.143832	chr9:84145995-84167214																			0.463333	0.446667	0.09
BovineHD0900026247	9	92776813	92786911	10099	0.120232	-0.0106789	0.0594589	0.0890279	chr9:92776813-92786911																			0.463333	0.536667	0
BovineHD0900028570	9	99063396	99066707	3312	0.154868	-0.00434053	0.274792	0.00783756	chr9:99063396-99066707	1	NM_001199065	0.0026978314682363142	1	PARK2	0.0026978314682363142	1	ENSBTAG00000018996	0.002887750999287438	7	Truncated parkin variant SV6DEL [Source:UniProtKB/TrEMBL.Acc:B8YP93];Truncated parkin variant SV6DEL [Source:UniProtKB/TrEMBL.Acc:B8YP93];Truncated parkin variant SV6DEL [Source:UniProtKB/TrEMBL.Acc:B8YP93];Truncated parkin variant SV6DEL [Source:UniProtKB/TrEMBL.Acc:B8YP93];Truncated parkin variant SV6DEL [Source:UniProtKB/TrEMBL.Acc:B8YP93];Truncated parkin variant SV6DEL [Source:UniProtKB/TrEM…	0.002887750999287438;0.002887750999287438;0.002887750999287438;0.002887750999287438;0.002887750999287438;0.002887750999287438;0.002887750999287438	9	PARK2;park2;Park2;PARK2;PARK2;Park2;PARK2;PARK2;PARK2	0.003321532579810579;0.003455228132715824;0.003321775840827645;0.003321532579810579;0.003321532579810579;0.003323773260640642;0.0033237365584921417;0.003323773260640642;0.003321532579810579	3	NM_013987:PARK2;NM_013988:PARK2;NM_004562:PARK2	0.003321532579810579;0.003321532579810579;0.003321532579810579	0.463333	0.536667	0
BovineHD0900029691	9	101900677	101904580	3904	0.377961	0.0355874	0.377171	0.0175003	chr9:101900677-101904580																			0.453333	0.523333	0.0233333
BovineHD0900030810	9	104955101	104971555	16455	0.7057	-0.00246442	0.530325	0.0281336	chr9:104955101-104971555							1	ENSBTAG00000009620	0.11856089810564847	1	WD repeat domain 27 [Source:HGNC Symbol.Acc:21248]	0.11856089810564847	3	WDR27;WDR27;Wdr27	0.11846529342731456;0.11846529342731456;0.11866008004903905	2	NM_182552:WDR27;NM_001202550:WDR27	0.11846529342731456;0.11846529342731456	0.446667	0.55	0.00333333
BovineHD1000007626	10	23180741	23222741	42001	0.0102244	-0.00671969	-0.00458004	-0.00822293	chr10:23180741-23222741							3	ENSBTAG00000048064;ENSBTAG00000036202;ENSBTAG00000000432	1.0;1.0;0.03507526567425935	5	hypothetical protein LOC785621 [Source:RefSeq peptide.Acc:NP_001091944];hypothetical protein LOC785621 [Source:RefSeq peptide.Acc:NP_001091944];hypothetical protein LOC785621 [Source:RefSeq peptide.Acc:NP_001091944];hypothetical protein LOC785621 [Source:RefSeq peptide.Acc:NP_001091944];hypothetical protein LOC785621 [Source:RefSeq peptide.Acc:NP_001091944]	0.03507526567425935;0.03507526567425935;0.03507526567425935;0.03507526567425935;0.03507526567425935							0.44	0.556667	0.00333333
BovineHD1000007644	10	23319458	24057642	738185	0.0097494	-0.00270832	0.0198191	0.140571	chr10:23319458-24057642							19	ENSBTAG00000039038;ENSBTAG00000048074;ENSBTAG00000047312;ENSBTAG00000047091;ENSBTAG00000046477;ENSBTAG00000047683;ENSBTAG00000046897;ENSBTAG00000047001;ENSBTAG00000047981;ENSBTAG00000047097;ENSBTAG00000045953;ENSBTAG00000047909;ENSBTAG00000047522;ENSBTAG00000047398;ENSBTAG00000038565;ENSBTAG00000046500;ENSBTAG00000048236;ENSBTAG00000039807;ENSBTAG00000037924	1.0;1.0;1.0;1.0;1.0;1.0;1.0;1.0;1.0;1.0;1.0;1.0;1.0;1.0;1.0;1.0;1.0;1.0;1.0	5	Uncharacterized protein [Source:UniProtKB/TrEMBL.Acc:F1MPK8];Uncharacterized protein [Source:UniProtKB/TrEMBL.Acc:E1BD14];Uncharacterized protein [Source:UniProtKB/TrEMBL.Acc:E1BBJ3];TRA@ protein [Source:UniProtKB/TrEMBL.Acc:Q3T019];Uncharacterized protein [Source:UniProtKB/TrEMBL.Acc:F1N512]	1.0;1.0;1.0;1.0;1.0							0.436667	0.543333	0.02
BovineHD1000007897	10	24061376	24095827	34452	0.103977	0.0138929	0.134114	0.0216881	chr10:24061376-24095827							1	ENSBTAG00000005941	1.0	1	Uncharacterized protein [Source:UniProtKB/TrEMBL.Acc:E1BMM5]	1.0							0.43	0.483333	0.0866667
BovineHD1000007922	10	24150282	25173443	1023162	0.0157188	-0.00142706	0.0558137	0.0976629	chr10:24150282-25173443							19	ENSBTAG00000040504;ENSBTAG00000046546;ENSBTAG00000047690;ENSBTAG00000046802;ENSBTAG00000047058;ENSBTAG00000027170;ENSBTAG00000035785;ENSBTAG00000040141;ENSBTAG00000046819;ENSBTAG00000038060;ENSBTAG00000024659;ENSBTAG00000022229;ENSBTAG00000045863;ENSBTAG00000046993;ENSBTAG00000045883;ENSBTAG00000047015;ENSBTAG00000033045;ENSBTAG00000046995;ENSBTAG00000046426	1.0;1.0;1.0;1.0;1.0;1.0;1.0;1.0;1.0;1.0;1.0;1.0;1.0;1.0;1.0;1.0;1.0;1.0;1.0	8	T cell receptor alpha variable 16 [Source:HGNC Symbol.Acc:12112];Uncharacterized protein [Source:UniProtKB/TrEMBL.Acc:E1BAZ0];Uncharacterized protein [Source:UniProtKB/TrEMBL.Acc:E1BJR0];T cell receptor alpha variable 14/delta variable 4 [Source:HGNC Symbol.Acc:12110];Uncharacterized protein [Source:UniProtKB/TrEMBL.Acc:E1BLD7];Uncharacterized protein [Source:UniProtKB/TrEMBL.Acc:E1BMR1];T cell r…	1.0;1.0;1.0;1.0;1.0;1.0;1.0;1.0							0.43	0.57	0
BovineHD1100000146	11	436312	442731	6420	0.00868996	0.00634558	0.00388116	0.0641654	chr11:436312-442731	1	NM_001192024	0.04525649341492992	1	MERTK	0.04525649341492992							1	MERTK	0.045258088852225535				0.426667	0.573333	0
BovineHD1100000260	11	787079	796403	9325	0.0231694	0.020083	-0.0106309	0.0649103	chr11:787079-796403																			0.423333	0.576667	0
ARS-BFGL-NGS-91320	11	2027021	2029681	2661	0.447632	-0.0005948	0.322174	0.00127114	chr11:2027021-2029681	1	NM_001075612	0.032536236315821664	1	KCNIP3	0.032536236315821664							12	KCNIP3;KCNIP3;Kcnip3;Kcnip3;KCNIP3;Zfp663;ZNF430;Zkscan6;ZNF430;Zkscan6;Zfp39;Zkscan6	0.03252748327769422;0.03252748327769422;0.032517542358377546;0.032517542358377546;0.032546586890822106;0.00912471356632226;0.007725237129929195;0.008567848664736217;0.007725237129929195;0.008567848664736217;0.00871391179293649;0.008567848664736217	3	NM_013434:KCNIP3;NM_025189:ZNF430;NM_001172671:ZNF430	0.03252748327769422;0.007725237129929195;0.007725237129929195	0.416667	0.576667	0.00666667
BTB-00455991	11	8737561	8738760	1200	0.0796461	0.0716622	0.52782	0.00152433	chr11:8737561-8738760																			0.416667	0.516667	0.0666667
BovineHD1100005447	11	17685624	17687898	2275	0.146219	0.0697072	0.0837956	-0.00331238	chr11:17685624-17687898																			0.396667	0.603333	0
BovineHD1100007981	11	26807586	26808725	1140	0.0979517	0.0405607	-0.00595666	0.169923	chr11:26807586-26808725	1	NM_001105641	0.002648362967561623	1	CAMKMT	0.002648362967561623	1	ENSBTAG00000032519	0.0026515319056808896	1	hypothetical protein LOC786620 [Source:RefSeq peptide.Acc:NP_001099111]	0.0026515319056808896	6	Camkmt;camkmt;camkmt;Camkmt;CAMKMT;CAMKMT	0.00264923767546257;0.00286490429358352;0.0028143539463963176;0.002747027470274703;0.002647987390093412;0.002789806795469687	1	NM_024766:CAMKMT	0.002647987390093412	0.396667	0.59	0.0133333
BovineHD1100008746	11	29418360	29424214	5855	0.057116	-0.00293643	0.0895287	0.043396	chr11:29418360-29424214																			0.393333	0.536667	0.07
BovineHD1100009515	11	31574461	31587891	13431	0.0156047	0.0396306	0.00301249	0.143707	chr11:31574461-31587891																			0.39	0.61	0
BovineHD1100010748	11	36299315	36309978	10664	0.111676	-0.00643941	0.234469	0.0528699	chr11:36299315-36309978	1	NM_001076927	0.09113908903647103	1	ASB3	0.09113908903647103	1	ENSBTAG00000019458	0.09114064703619813	1	ankyrin repeat and SOCS box protein 3 [Source:RefSeq peptide.Acc:NP_001070395]	0.09114064703619813	22	asb3;GPR75-ASB3;Asb3;ASB3;ASB3;ASB3;ASB3;ASB3;asb3;ASB3;ASB3;ASB3;ASB3;ASB3;Asb3;ASB3;ASB3;ASB3;asb3;ASB3;ASB3;BARD1	0.22671797924817147;0.06452296092799786;0.13085201683662825;0.09234593134028475;0.0921392587728015;0.13088413997962414;0.1292093305059073;0.09214005495739938;0.13098060411011067;0.0921392587728015;0.13094682549428957;0.0921392587728015;0.13099991400174454;0.09233873412021441;0.13040713246175106;0.13086968261371168;0.09235792920062709;0.13029240337736286;0.22675172780435937;0.0921392587728015;0.13…	4	NM_001201965:ASB3;NM_145863:ASB3;NM_016115:ASB3;NM_001164165:GPR75-ASB3	0.09234593134028475;0.0921392587728015;0.0921392587728015;0.06452296092799786	0.386667	0.613333	0
BovineHD1100014224	11	48432001	48434474	2474	0.0942901	0.000194264	0.101272	-0.0123535	chr11:48432001-48434474	1	NM_001082461	0.018204705397367568	1	REEP1	0.018204705397367568	1	ENSBTAG00000004824	0.018205107441788562	1	receptor expression-enhancing protein 1 [Source:RefSeq peptide.Acc:NP_001075930]	0.018205107441788562	5	Reep1;REEP1;REEP1;Reep1;REEP1	0.01806190566616515;0.018063356877296266;0.018063356877296266;0.01804819663995563;0.018063356877296266	3	NM_001164732:REEP1;NM_001164731:REEP1;NM_022912:REEP1	0.018063356877296266;0.018063356877296266;0.018063356877296266	0.386667	0.613333	0
BovineHD1100014817	11	50326620	50330158	3539	0.154429	-0.00510551	0.0773315	0.0192418	chr11:50326620-50330158													2	DNAH6;Dnah6	0.010913353280483666;0.010916047021073093	1	NM_001370:DNAH6	0.010913353280483666	0.383333	0.616667	0
BovineHD1100016759	11	58230799	58233893	3095	0.46175	0.00357993	0.292741	0.182806	chr11:58230799-58233893																			0.383333	0.616667	0
BovineHD1100019558	11	69038949	69041286	2338	0.227938	-0.00244024	0.123342	-0.00181526	chr11:69038949-69041286																			0.38	0.54	0.08
BovineHD1100019714	11	69357111	69374266	17156	0.0365814	0.0240371	0.000507043	0.134394	chr11:69357111-69374266													7	Lclat1;Lclat1;LCLAT1;LCLAT1;LCLAT1;Lclat1;LCLAT1	0.0866269763120288;0.0866269763120288;0.08658849894761282;0.08658849894761282;0.08658849894761282;0.0866269763120288;0.08658849894761282				0.38	0.57	0.05
BovineHD1100023274	11	81414106	81425393	11288	0.111521	0.015919	0.0587678	-0.00695755	chr11:81414106-81425393																			0.37	0.613333	0.0166667
BovineHD1100025626	11	88911104	88919854	8751	0.328001	-0.00306998	0.582979	0.0176503	chr11:88911104-88919854																			0.356667	0.643333	0
BovineHD4100009135	11	91456314	91458169	1856	0.115059	0.0113368	0.0601135	0.365342	chr11:91456314-91458169																			0.356667	0.63	0.0133333
BovineHD1100027138	11	93188055	93190178	2124	0.128558	-0.00623611	0.237244	-0.000683845	chr11:93188055-93190178																			0.346667	0.633333	0.02
BovineHD1100027371	11	93900408	93922796	22389	0.484194	0.124244	0.258349	0.0390846	chr11:93900408-93922796							1	ENSBTAG00000004667	1.0				28	Olr1409;Olr327;Olr327;OR6X1;OR1C1;Olfr54;Olfr54;Olfr54;Olfr54;Olr1463;Olfr1344;Olr392;Olr1405;Olr407;Olr1341;Olr1411;Olr1406;Olr3;OR14I1;OR14I1;Olr1407;Olfr366;Olfr54;Olfr354;OR8D4;OR8D4;Olr1652;Olr429	0.11590331381593592;0.002283711884604991;0.07097432776013037;0.01518941681108506;0.04387902497153194;0.08840904782965818;0.05999635541167769;0.06586623752210202;0.0034452111907596963;0.001288290867449184;0.05624164715576233;0.013871190563653333;0.01822153059009868;0.021942653282811496;0.10220497603286921;0.0018111856952409472;0.01898361184142478;0.02639432879064277;0.0031955735155409603;0.0019861…	4	NM_012353:OR1C1;NM_001004734:OR14I1;NM_001004734:OR14I1;NM_001005188:OR6X1	0.04387902497153194;0.0031955735155409603;0.001986151889591936;0.01518941681108506	0.343333	0.656667	0
BovineHD1200000187	12	936045	944850	8806	-0.00334085	0.0607363	0.0562686	0.128737	chr12:936045-944850																			0.34	0.656667	0.00333333
BovineHD1200009422	12	32054331	32182960	128630	0.0752547	0.0323972	0.158986	0.0134639	chr12:32054331-32182960													2	qrsl1;Qrsl1	1.0;1.0				0.33	0.61	0.06
BovineHD1200019362	12	70435829	70458250	22422	0.00935352	0.0130771	0.108662	0.00783282	chr12:70435829-70458250													2	Abcc4;qrsl1	0.014330033695168654;0.15173025732031944				0.326667	0.623333	0.05
BovineHD1200019368	12	70483913	71274536	790624	-0.000441978	-0.0026365	-0.0112823	0.083497	chr12:70483913-71274536													16	Abcc4;Abcc4;Abcc4;Abcc4;Abcc4;Abcc4;NAP5;qrsl1;Qrsl1;CD164;CD164;Cd164;Cd164;CD164;CD164;CD164	0.5053144030228504;0.60125734130024;0.01360836533527431;0.5623642837285684;0.5546076893833696;0.5623642837285684;1.0;1.0;1.0;1.0;1.0;1.0;1.0;1.0;1.0;1.0	5	NM_005845:ABCC4;NM_001142402:CD164;NM_001142401:CD164;NM_001142403:CD164;NM_006016:CD164	0.562479348313963;1.0;1.0;1.0;1.0	0.32	0.68	0
BovineHD1200019600	12	71440002	72042304	602303	0.0444583	0.0159636	-0.0176157	0.064693	chr12:71440002-72042304							1	ENSBTAG00000047383	1.0				11	Abcc4;Abcc4;Abcc4;Abcc4;Abcc4;Abcc4;Abcc4;CD164;CD164;CD164;CD164	0.2743216226856941;0.22973596854093253;0.16005674116202986;0.2795614280623753;0.16453497647400778;0.2845128239033397;0.2795614280623753;1.0;1.0;1.0;1.0	5	NM_005845:ABCC4;NM_001142403:CD164;NM_006016:CD164;NM_001142401:CD164;NM_001142402:CD164	0.27950206755608187;1.0;1.0;1.0;1.0	0.32	0.676667	0.00333333
BovineHD1200019787	12	72058027	72509035	451009	-0.00232896	-0.00200182	0.00246407	0.0218948	chr12:72058027-72509035							1	ENSBTAG00000045751	1.0				12	mrp-1;Abcc4;RNLS;Abcc4;Abcc4;LOC101027214;ABCC4;ABCC4;mrp-1;CG31793;CG31793;mrp-1	1.0;0.11985162047943518;0.6180117044723719;0.12320495477283704;0.5554471895354365;0.8196746385962711;0.21077382195308694;0.21077382195308694;0.43380007635373946;0.18787969299204746;0.18787969299204746;1.0	1	NM_001031709:RNLS	0.6180117044723719	0.316667	0.683333	0
BovineHD1200020004	12	72511101	72742881	231781	-0.00590998	-0.00600852	-0.0161423	-0.00768171	chr12:72511101-72742881							1	ENSBTAG00000047181	1.0				10	Abcc4;RNLS;Abcc4;Abcc4;LOC101027214;ABCC4;ABCC4;mrp-1;CG31793;CG31793	0.06159360497978636;0.3772598168572782;0.06331693543628532;0.4394901024794037;0.17222270156640965;0.7802385675506369;0.7802385675506369;0.5407568872304528;0.8011008763274253;0.8011008763274253	1	NM_001031709:RNLS	0.3772598168572782	0.316667	0.683333	0
BovineHD1200020098	12	72748544	72882991	134448	0.0244414	-0.00397941	-0.000262636	0.0463767	chr12:72748544-72882991													2	Abcc4;Abcc4	0.03572817071670263;0.03672781093537947				0.313333	0.686667	0
BovineHD1200020163	12	73001857	73241030	239174	-0.00210839	0.0226898	0.0227344	0.0417757	chr12:73001857-73241030													15	Abcc4;Abcc4;Abcc4;Abcc4;Abcc4;Abcc4;ABCC4;ABCC4;ABCC4;Abcc4;ABCC4;Abcc4;Abcc4;Abcc4;abcc4	0.09673933047370006;0.09673933047370006;0.06355823316865322;0.06533653205238876;0.06009854869544145;0.09712664356264361;0.07041327943189056;0.07041327943189056;0.038841915318050375;0.08753944660918375;0.03875063459312077;0.026733864845749074;0.0805850895363678;0.08058557827016602;0.025557527887455557	1	NM_005845:ABCC4	0.07041327943189056	0.313333	0.686667	0
BovineHD1200028309	12	73319626	73497775	178150	0.070143	0.0194526	0.054125	0.0340758	chr12:73319626-73497775													15	Abcc4;Abcc4;Abcc4;Abcc4;Abcc4;Abcc4;ABCC4;ABCC4;ABCC4;Abcc4;ABCC4;Abcc4;Abcc4;Abcc4;abcc4	0.07205669111713778;0.07205669111713778;0.04734161331238226;0.048666186603843274;0.09593634723605914;0.0723451828761666;0.11235360523710118;0.11235360523710118;0.08740240459764251;0.06520411950336985;0.06186163057269989;0.06596962750928542;0.06002413782414564;0.06002450185954019;0.06305724029668748	1	NM_005845:ABCC4	0.11235360523710118	0.313333	0.686667	0
BovineHD1200020357	12	73553506	73779660	226155	0.0388562	0.00136409	0.0053534	0.00162324	chr12:73553506-73779660							1	ENSBTAG00000046041	1.0				15	Abcc4;Abcc4;Abcc4;Abcc4;Abcc4;Abcc4;ABCC4;ABCC4;ABCC4;Abcc4;ABCC4;Abcc4;Abcc4;Abcc4;abcc4	0.09147347963168571;0.09147347963168571;0.06009854232720081;0.061780042353342265;0.12178787797194324;0.09183970995165049;0.14262901974634368;0.14262901974634368;0.11095433266184622;0.08277437674174486;0.07853120253573341;0.0837461627050106;0.07619856898148086;0.07619903111183589;0.08004898776898586	1	NM_005845:ABCC4	0.14262901974634368	0.31	0.69	0
BovineHD1200020475	12	73811041	74787542	976502	0.0109684	0.00604921	0.0901756	0.115378	chr12:73811041-74787542							1	ENSBTAG00000047764	1.0				39	Abcc4;Abcc4;ABCC4;Abcc4;Abcc4;ABCC4;abcc4;Abcc4;abcc4;Abcc4;Abcc4;abcc4;Cd164;CD164;CD164;CD164;CD164;CD164;Cd164;Abcc4;CG4562;CG4562;CG9270;CG4562;Abcc4;Abcc4;Abcc4;Abcc4;Abcc4;ABCC4;ABCC4;ABCC4;CG7627;CG4562;mrp-1;syf2;syf2;rps2302;rps23	0.4699848996034309;0.35740805673430753;0.33908663038171427;0.3981568447723807;0.3616040911396905;0.28812261997649175;0.2755195618627198;0.32901464846513895;0.41636817749737154;0.41422108298179483;0.3290166438786794;0.34564021244551263;1.0;1.0;1.0;1.0;1.0;1.0;1.0;0.3949695531974704;0.4729407263464191;0.4729407263464191;0.4729407263464191;0.4729407263464191;0.3949695531974704;0.25949700947608234;0.…	9	NM_005845:ABCC4;NM_005845:ABCC4;NM_005845:ABCC4;NM_001142403:CD164;NM_001142401:CD164;NM_006016:CD164;NM_001142402:CD164;NM_001142404:CD164;NM_005845:ABCC4	0.28624196140210195;0.45339881260305864;0.17044815988142453;1.0;1.0;1.0;1.0;1.0;0.5700966820340437	0.31	0.58	0.11
BovineHD1200020836	12	74840021	75193156	353136	0.0227098	-0.00479042	0.0453407	0.0429531	chr12:74840021-75193156							1	ENSBTAG00000023309	0.8521223185759927				30	Rnls;Rnls;Abcc4;CG4562;CG4562;CG9270;CG4562;Abcc4;Abcc4;Abcc4;Abcc4;Abcc4;ABCC4;CG7627;CG4562;Abcc4;Abcc4;MRP15;ABCC4;Abcc4;Abcc4;ABCC4;abcc4;Abcc4;abcc4;Abcc4;Abcc4;abcc4;mrp-1;RAD21	0.9736525135917699;0.9736525135917699;0.14283403004030587;0.32323303515119783;0.32323303515119783;0.32323303515119783;0.32323303515119783;0.14283403004030587;0.03889368552608746;0.039981893836911225;0.07881687713724117;0.143405891444662;0.173252996916;0.3232374731577473;0.32323303515119783;0.1730200695147393;0.12925055285644327;0.2600224383837694;0.12262492022009877;0.156673074645036;0.1307679774…	4	NM_005845:ABCC4;NM_005845:ABCC4;NM_005845:ABCC4;NM_006265:RAD21	0.1858098686779078;0.1784000250573895;0.23965857975475943;1.0	0.31	0.69	0
BovineHD1300000340	13	1492991	1496558	3568	0.250149	0.0418502	0.767371	0.0213087	chr13:1492991-1496558	1	NM_174817	0.003934701819758226	1	PLCB1	0.003934701819758226	1	ENSBTAG00000008338	0.003938133653654008	1	1-phosphatidylinositol-4,5-bisphosphate phosphodiesterase beta-1 [Source:UniProtKB/Swiss-Prot.Acc:P10894]	0.003938133653654008	12	PLCb1;plcb2;plcb1;PLCB1;Plcb1;PLCB1;PLCB1;Plcb1;Plcb1;plcb3;plcb3;PLCB2	0.058209174431697645;0.05577184670950795;0.004948702474351237;0.003924904160596471;0.003924904160596471;0.003924951667086634;0.003924904160596471;0.003924904160596471;0.003930366294271714;0.02268420182389377;0.012100180128837915;0.03420926440970557	2	NM_182734:PLCB1;NM_015192:PLCB1	0.003924973261325974;0.003924973261325974	0.306667	0.633333	0.06
BovineHD1300001545	13	6069080	6079164	10085	0.0854858	0.102426	0.763455	0.220501	chr13:6069080-6079164																			0.303333	0.633333	0.0633333
BovineHD1300002747	13	10179973	10181978	2006	0.271562	0.184818	-0.00880648	0.0743176	chr13:10179973-10181978																			0.303333	0.696667	0
BovineHD1300004845	13	16984321	16993531	9211	0.0759817	0.0763743	-0.00977008	0.0219838	chr13:16984321-16993531																			0.3	0.7	0
BTA-31912-no-rs	13	25138665	25142000	3336	0.570057	0.00159088	0.379436	0.0401132	chr13:25138665-25142000													1	KIAA1217	0.0040541444053415025	1	NM_001098500:KIAA1217	0.004054178904168207	0.296667	0.67	0.0333333
BovineHD1300015258	13	53858853	53862891	4039	0.10345	0.0602658	-0.00575577	0.0593766	chr13:53858853-53862891							1	ENSBTAG00000039016	0.20847746398884817	2	Uncharacterized protein [Source:UniProtKB/TrEMBL.Acc:F1MZ44];Uncharacterized protein [Source:UniProtKB/TrEMBL.Acc:F1MZ44]	0.20847746398884817;0.20847746398884817	8	Gm9733;Gm5150;Sirpa;SIRPG;SIRPG;Sirpb1b;SIRPG;F830045P16Rik	0.22144228132711818;0.500309750960228;0.031276140905288595;0.028985923378963312;0.12096339344556947;0.031276140905288595;0.029218312457941695;0.022613740731614436	3	NM_080816:SIRPG;NM_001039508:SIRPG;NM_018556:SIRPG	0.12096339344556947;0.029218312457941695;0.028985923378963312	0.296667	0.703333	0
BovineHD1300015289	13	53933240	53982995	49756	0.113651	-0.00136129	0.0682433	-0.0085346	chr13:53933240-53982995	1	NM_001080911	0.20535032517970458	1	SIRPB1	0.20535032517970458	1	ENSBTAG00000039520	0.5802873737491544	2	signal-regulatory protein beta 1 [Source:RefSeq peptide.Acc:NP_001074380];signal-regulatory protein beta 1 [Source:RefSeq peptide.Acc:NP_001074380]	0.5802873737491544;0.5802873737491544	28	Sirpb1a;SIRPA;SIRPB1;SIRPB1;SIRPA;Sirpb1b;Sirpb1b;Sirpa;SIRPB1;Sirpa;SIRPB1;Gm9733;SIRPA;SIRPG;Sirpb1a;LOC100038947;LOC100038947;Sirpa;SIRPB1;Sirpa;SIRPB1;SIRPG;Sirpa;SIRPB1;Sirpb1b;SIRPG;Gm5150;F830045P16Rik	0.7038099139696845;0.29015288508959397;0.633446519524618;0.7310704126314443;0.29015288508959397;1.0;1.0;0.700652528548124;0.633446519524618;0.700652528548124;1.0;1.0;0.29015288508959397;0.02912840341549863;0.28892561983471077;0.2875;0.7038099139696845;0.700652528548124;0.763247463961559;0.3853750348545404;0.38998142385741047;0.35715567551270916;0.024898131235070956;0.09714092458180494;0.385375034…	13	NM_001039508:SIRPG;NM_001135844:SIRPB1;NM_001083910:SIRPB1;NM_001083910:SIRPB1;NM_006065:SIRPB1;NM_006065:SIRPB1;NM_001040022:SIRPA;NM_080792:SIRPA;NM_001040023:SIRPA;NM_001135844:SIRPB1;NM_001083910:SIRPB1;NM_001039508:SIRPG;NM_018556:SIRPG	0.02912840341549863;0.763247463961559;0.633446519524618;1.0;0.633446519524618;0.7310704126314443;0.29015288508959397;0.29015288508959397;0.29015288508959397;0.09714092458180494;0.38998142385741047;0.3600191026114138;0.35715567551270916	0.293333	0.706667	0
BovineHD1300016231	13	56669393	56670962	1570	0.306805	0.223358	-0.012019	0.338447	chr13:56669393-56670962																			0.29	0.71	0
BovineHD1300021125	13	73435411	73438715	3305	0.547745	0.00288387	0.618037	-0.0100652	chr13:73435411-73438715	1	NM_001076261	0.08328267477203648	1	GDAP1L1	0.08328267477203648	1	ENSBTAG00000002593	0.08323877451775004	1	ganglioside-induced differentiation-associated protein 1-like 1 [Source:RefSeq peptide.Acc:NP_001069729]	0.08323877451775004	11	GDAP1L1;Gdap1l1;GDAP1L1;GDAP1L1;gdap1l1;Gdap1l1;GDAP1L1;LOC101866890;GDAP1L1;GDAP1L1;GDAP1L1	0.08272319080943327;0.08417336565862787;0.08272319080943327;0.08214901831923109;0.08481858011825258;0.08289463027456062;0.08272319080943327;0.0826011987847935;0.08272319080943327;0.08272319080943327;0.08763176953407902	1	NM_024034:GDAP1L1	0.08167241729247006	0.29	0.71	0
ARS-BFGL-NGS-105280	13	74973171	74983221	10051	0.846486	-0.00151746	0.718856	0.124089	chr13:74973171-74983221													6	LOC100158011;PTI;LOC100158011;LOC100158011;LOC100158011;LOC100158011	0.10040260946881525;0.09948722009938822;0.18198609300304217;0.018003589969581995;0.02237405411181684;0.18198609300304217				0.286667	0.713333	0
BovineHD1300023667	13	81648915	81676764	27850	0.71364	0.00147576	0.542019	-0.000161307	chr13:81648915-81676764													2	TSHZ2;TSHZ2	0.09815144412920507;0.05601391850034193	2	NM_173485:TSHZ2;NM_001193421:TSHZ2	0.05601391850034193;0.09815144412920507	0.286667	0.713333	0
BovineHD4100010690	14	5304884	5310451	5568	0.138002	0.122025	-0.00811612	0.00728478	chr14:5304884-5310451							1	ENSBTAG00000015374	0.027975296109991606	3	U6 spliceosomal RNA [Source:RFAM.Acc:RF00026];collagen, type XXII, alpha 1 [Source:HGNC Symbol.Acc:22989];collagen, type XXII, alpha 1 [Source:HGNC Symbol.Acc:22989]	1.0;0.027975296109991606;0.027975296109991606	4	COL22A1;COL22A1;prp;Col22a1	0.024978238825524735;0.028483133707514492;0.02852019775096698;0.028502675165757878	1	NM_152888:COL22A1	0.024978238825524735	0.283333	0.716667	0
Hapmap29947-BTC-070181	14	11250157	11255704	5548	0.0136763	0.0483609	0.00101288	0.0492802	chr14:11250157-11255704																			0.283333	0.716667	0
BovineHD1400004922	14	17329297	17336372	7076	0.205325	-0.00665563	0.217725	0.0674599	chr14:17329297-17336372													1	LOC100274711	0.03356134492049637				0.283333	0.716667	0
BovineHD1400008822	14	30523027	30526468	3442	0.141326	0.297004	0.134017	0.0198734	chr14:30523027-30526468																			0.28	0.72	0
BovineHD1400014647	14	51558631	51564256	5626	0.381119	0.0117854	0.669123	0.0144624	chr14:51558631-51564256																			0.276667	0.72	0.00333333
BovineHD1400015207	14	54123999	54126508	2510	0.0295176	0.044932	0.0321074	-0.00405813	chr14:54123999-54126508							1	ENSBTAG00000038281	0.0047549558427775465	1	CUB and Sushi multiple domains 3 [Source:HGNC Symbol.Acc:19291]	0.0047549558427775465	4	CSMD3;CSMD3;CSMD3;Csmd3	0.0016936612920428295;0.0016936612920428295;0.001906526262038319;0.001693750472548956	3	NM_052900:CSMD3;NM_198123:CSMD3;NM_198124:CSMD3	0.0016936612920428295;0.0016936612920428295;0.001906526262038319	0.276667	0.7	0.0233333
BovineHD1400019186	14	68614172	68619030	4859	0.158843	-0.00586927	0.311664	0.131046	chr14:68614172-68619030	1	NM_001102528	0.027999031733772894	1	MATN2	0.027999031733772894	1	ENSBTAG00000017165	0.027999354481741054	1	matrilin-2 [Source:RefSeq peptide.Acc:NP_001095998]	0.027999354481741054	3	MATN2;Matn2;MATN2	0.027993062238177283;0.027990642897475194;0.027993062238177283	2	NM_030583:MATN2;NM_002380:MATN2	0.027993062238177283;0.027993062238177283	0.276667	0.69	0.0333333
BovineHD1400022252	14	79289549	79291834	2286	0.124444	0.107655	-0.00643864	0.226834	chr14:79289549-79291834																			0.273333	0.726667	0
BovineHD1400023309	14	82507396	82510580	3185	0.178802	0.100022	0.00934525	0.0506299	chr14:82507396-82510580																			0.273333	0.726667	0
BovineHD1500007366	15	27461860	27469697	7838	0.53907	-0.000722305	0.350429	0.0112484	chr15:27461860-27469697																			0.27	0.73	0
BovineHD1500025721	15	31858689	31866765	8077	0.24672	0.108549	0.0215852	0.0108373	chr15:31858689-31866765	1	NM_001192626	0.02359285670465401	1	GRIK4	0.02359285670465401							6	GRIK4;GRIK4;GRIK4;Grik4;Grik4;GRIK4	0.0286998702890954;0.02359285670465401;0.016022410741919357;0.023558376700660428;0.023557758220858357;0.023416636946442707	1	NM_014619:GRIK4	0.02359285670465401	0.27	0.73	0
BovineHD1500012754	15	45470174	45542956	72783	0.142132	0.0322571	0.0652698	0.171147	chr15:45470174-45542956							4	ENSBTAG00000037384;ENSBTAG00000026826;ENSBTAG00000038317;ENSBTAG00000038245	1.0;1.0;1.0;0.5268595041322314	3	Uncharacterized protein [Source:UniProtKB/TrEMBL.Acc:E1B9Z3];Uncharacterized protein [Source:UniProtKB/TrEMBL.Acc:E1BID5];Uncharacterized protein [Source:UniProtKB/TrEMBL.Acc:F1MHM6]	1.0;1.0;0.5268595041322314	82	Olr245;Olfr509;Olfr479;COR1;or11l1;COR6;OR8U1;Olfr486;Olfr486;Olfr484;Olfr492;Olfr223;Olfr478;Olfr510;Olfr488;Olfr488;Olfr492;Olfr506;Olfr493;Olfr483;Olfr483;Olr245;Olfr479;Olr250;Olfr497;Olfr507;Olfr507;Olfr502;Olfr506;Olfr494;OR5P2;Olr237;Olfr509;Olfr487;Olfr482;Olfr476;Olfr498;Olfr470;Olfr470;Olfr474;Olfr469;Olfr469;Olr263;Olr252;Olfr495;Olr272;Olr276;Olfr493;Olfr484;OR5P2;Olr264;Olr250;Olr257…	1.0;1.0;1.0;0.17053156046462767;0.4616038358110508;0.1705074103643054;0.17053156046462767;1.0;1.0;1.0;1.0;1.0;1.0;0.3057307021885558;1.0;1.0;1.0;1.0;1.0;1.0;1.0;0.5192519251925193;0.5169769989047097;1.0;1.0;1.0;1.0;1.0;0.30574564234990315;1.0;1.0;1.0;0.4947589098532495;1.0;1.0;1.0;1.0;1.0;1.0;1.0;1.0;1.0;1.0;1.0;1.0;1.0;1.0;1.0;1.0;1.0;1.0;1.0;0.30574564234990315;1.0;1.0;0.30574564234990315;1.0;1…	3	NM_153444:OR5P2;NM_153444:OR5P2;NM_001005487:OR13G1	1.0;1.0;0.9941582114463917	0.27	0.693333	0.0366667
ARS-BFGL-NGS-32444	15	47819771	47873132	53362	0.0246187	-0.00387259	0.0803513	0.0930055	chr15:47819771-47873132							2	ENSBTAG00000020952;ENSBTAG00000027949	1.0;1.0				35	Olfr670;Olr178;Olr12;Olfr309;LOC104939064;LOC100191803;ppia1;ROC7;CPR6;ECU08_0470;Os10g0154700;Os02g0121300;Os06g0708500;LOC100282750;CYP5;Olr175;Olfr668;Olfr668;AT3G55920;SQN;AGOS_ADR087C;ppia;AGOS_AER156C;OR52N2;Olfr666;Olfr666;Olr174;ppiab;LOC100305485;Olr176;Olr176;Olr171;ppia;LOC100798499;LOC103187813	1.0;1.0;0.13584914306663;0.1633408329124386;0.2874202149147613;1.0;1.0;1.0;1.0;1.0;1.0;1.0;1.0;1.0;1.0;1.0;1.0;0.1754741209008297;1.0;1.0;1.0;1.0;1.0;1.0;1.0;0.1754741209008297;1.0;1.0;1.0;1.0;0.1754741209008297;0.21086252488338236;1.0;1.0;1.0	1	NM_001005174:OR52N2	1.0	0.266667	0.733333	0
BovineHD1500014369	15	49894984	49940983	46000	0.0751267	0.151702	0.0486956	0.107292	chr15:49894984-49940983	1	NM_001206667	1.0	1	LOC785144	1.0	2	ENSBTAG00000035006;ENSBTAG00000035008	1.0;1.0	2	Uncharacterized protein [Source:UniProtKB/TrEMBL.Acc:E1BPG5];Uncharacterized protein [Source:UniProtKB/TrEMBL.Acc:F1MHD5]	1.0;1.0	23	Olfr615;Olfr612;Olfr611;OR51B5;or51e1;Olr108;OR51B5;OR51B5;or51e1;Olr131;Olr93;Olfr600;Olfr601;Olfr598;Olfr615;OR51B5;OR51B5;OR51B5;OLR108;OR52R1;Olr94;Olfr612;or51e1	0.04144012987258685;0.03409747940022712;0.03409747940022712;0.04055376488179202;0.018678758717852597;0.0559522984122582;0.04055376488179202;0.04749695909596866;0.05623727756756261;0.0716343578307399;1.0;1.0;1.0;1.0;0.11764341520622389;0.20764230578251253;0.20764230578251253;0.08113270777479893;0.14399030861550308;0.057879743411002924;0.8422494659608062;0.06332051753259357;0.06398107231826547	1	NM_001005567:OR51B5	0.08113270777479893	0.266667	0.733333	0
BovineHD1500015597	15	54090285	54093282	2998	0.136652	0.0376058	0.406113	0.29874	chr15:54090285-54093282	1	NM_001046563	0.05460309362872812	1	MRPL48	0.05460309362872812	1	ENSBTAG00000008347	0.054605083356108225	1	39S ribosomal protein L48, mitochondrial [Source:UniProtKB/Swiss-Prot.Acc:Q2YDI5]	0.054605083356108225	7	mrpl48;Mrpl48;MRPL48;MRPL48;mrpl48;Mrpl48;mrpl48	0.08990707454385131;0.09005558568329718;0.07154452136548102;0.054816820002560676;0.09788789601949635;0.03238004689002452;0.15907590759075907	1	NM_016055:MRPL48	0.07154452136548102	0.263333	0.716667	0.02
Hapmap49069-BTA-17164	15	57470559	57471663	1105	0.315294	0.0136173	0.302935	0.277074	chr15:57470559-57471663							1	ENSBTAG00000000886	0.012415375272710916	1	Uncharacterized protein [Source:UniProtKB/TrEMBL.Acc:F1MTT5]	0.012415375272710916	7	FGD5-AS1;FGD5-AS1;FGD5-AS1;FGD5-AS1;FGD5-AS1;GDPD4;Gdpd4	0.0032264286591032632;0.0032264286591032632;0.0032264286591032632;0.0032264286591032632;0.0032264286591032632;0.015512807902539099;0.01242138187873401	1	NM_182833:GDPD4	0.015512807902539099	0.263333	0.723333	0.0133333
BovineHD1500023054	15	79161886	79165241	3356	0.0941949	0.0763099	-0.00368169	0.000295143	chr15:79161886-79165241													25	OR6X1;OR6W1P;OR14C36;OR6X1;OR6X1;Olfr297;Olr25;Olfr324;COR4;Olfr986;Olr1341;or11l1;OR14C36;Olfr266;or5i1-A;Olr641;OR1C1;OR1C1;Olr25;Olr737;Olfr1350;Olr14;Olr14;OR6W1P;Olfr310	0.003999790174941642;0.004460570155262409;0.004773734924673166;0.00443798331688656;0.004067973349015138;0.004773796057171722;0.004773796057171722;0.004773857191236024;0.0023422784400076516;0.004143944961494043;0.0042388138901698685;0.00613765170335842;0.0322863136824682;0.01100036066756287;0.00612860386567854;0.016220658979379698;0.014587717620049742;0.012361417639061343;0.013848586040790381;0.00…	6	NR_002140:OR6W1P;NM_001001918:OR14C36;NM_012353:OR1C1;NM_012353:OR1C1;NM_001001918:OR14C36;NR_002140:OR6W1P	0.004460570155262409;0.004773734924673166;0.014587717620049742;0.012361417639061343;0.0322863136824682;0.0670906073149759	0.26	0.74	0
BTB-01690781	15	80369812	80408863	39052	0.226091	0.020558	0.110786	0.0043578	chr15:80369812-80408863							2	ENSBTAG00000046278;ENSBTAG00000045709	1.0;1.0				108	OR14C36;OR8U1;Olfr294;Olfr1086;Olr30;Olfr292;Olr542;Olfr1110;Olfr466;Olfr266;or1s1;Olr23;Olr23;OR5A2;COR1;b177-a;Olfr1042;COR4;COR4;Olfr1109;Olr1652;OR14C36;Olr1431;Olr34;Olr550;Olr510;Olr493;Olr495;Olr1768;Olr20;OR14I1;Olfr1432;LOC428831;Olr14;Olfr466;Olfr1049;OR6X1;Olfr1095;Olr518;Olfr1094;Olfr1055;Olfr1101;Olr30;OR8U1;Olr32;OR5T3;Olfr986;Olfr1110;xb350;Olr522;Olfr305;Olfr1344;or2-a;or2-a;Olfr1…	0.02964481786933233;0.07275061058647972;0.046878995266603204;0.05118529256790234;0.05930512273795856;0.023013846850159825;0.04464318377201807;0.020250155334035715;0.026235964454369737;0.06335632273419742;0.030864323902961396;0.05290961561911472;0.08595256332373682;0.0262384323727603;0.07275061058647972;0.03964239120541268;0.05909002183475494;0.02726328326698623;0.05318046440813225;0.0312719969441…	9	NM_001004734:OR14I1;NM_001001918:OR14C36;NM_001001918:OR14C36;NM_001004058:OR8K5;NM_001004747:OR5T3;NM_001004745:OR5T1;NM_001004746:OR5T2;NM_001001966:OR14A16;NM_001005202:OR8K3	0.02667565623507858;0.02964481786933233;0.05415551456822311;0.3480284698836765;0.09830135579396765;0.1065936225617845;0.10655261326893956;0.16169315937444362;1.0	0.256667	0.743333	0
BovineHD1500023439	15	80511026	80529996	18971	0.0393078	0.0339922	0.183291	-0.0121103	chr15:80511026-80529996							1	ENSBTAG00000035059	1.0	1	Uncharacterized protein [Source:UniProtKB/TrEMBL.Acc:E1BN41]	1.0	87	OR14C36;Olfr301;OR8U1;Olfr1086;Olfr295;Olr30;Olfr292;Olr542;Olr14;Olfr1110;Olfr466;Olfr266;or1s1;Olr23;Olr23;or5i1-A;OR5A2;COR1;OLR1768;OR8J1;Olfr1057;b177-a;b177-a;Olfr1042;COR4;COR4;Olfr1109;Olr1652;Olr1163;OR14C36;Olr1431;Olr34;Olr505;Olr550;Olr510;Olr493;Olr495;Olr484;Olr1768;Olr20;OR14I1;Olfr1432;LOC428831;Olr14;Olfr466;OR6X1;Olfr1095;Olr518;Olfr1094;Olfr1055;Olfr1101;Olr30;OR8U1;OR5T3;Olfr1…	0.014400711761062054;0.029193797079245357;0.03534042874255513;0.024864536119769208;0.04529897076886035;0.02880894671939448;0.011179551733567179;0.02168654313987306;0.04133564016856748;0.025623362238971284;0.012744775951944736;0.030776918446844513;0.029873780521413217;0.025702169170945845;0.04175360749407922;0.03312025188928031;0.012745974805030931;0.03534042874255513;0.027676218877019546;0.036959…	8	NM_001004734:OR14I1;NM_001005205:OR8J1;NM_001001918:OR14C36;NM_001001918:OR14C36;NM_001004747:OR5T3;NM_001004745:OR5T1;NM_001004746:OR5T2;NM_001004064:OR8J3	0.012958367232066802;0.03695942834770918;0.014400711761062054;0.026307395748103566;0.04775234230651113;0.05178051829651102;0.05176059700678045;0.5832684521955777	0.253333	0.746667	0
BovineHD1500023455	15	80573351	80831076	257726	0.0033	0.0514204	0.162531	-0.0108514	chr15:80573351-80831076							9	ENSBTAG00000046845;ENSBTAG00000035990;ENSBTAG00000039348;ENSBTAG00000038049;ENSBTAG00000035989;ENSBTAG00000045723;ENSBTAG00000046167;ENSBTAG00000023310;ENSBTAG00000024423	1.0;1.0;1.0;1.0;1.0;1.0;1.0;1.0;1.0	3	Uncharacterized protein [Source:UniProtKB/TrEMBL.Acc:F1MFI3];olfactory receptor, family 5, subfamily J, member 2 [Source:HGNC Symbol.Acc:19612];Uncharacterized protein [Source:UniProtKB/TrEMBL.Acc:E1BPU4]	1.0;1.0;1.0	198	Olfr1015;Olfr1097;Olfr1102;OR9G4;Olfr1056;Olfr1098;OR8H3;Olfr1100;Olfr228;Olfr1055;Olfr1076;Olfr1079;Olfr1099;Olfr1047;Olfr1057;Olfr1006;Olr526;Olr530;Olr520;Olr533;Olr529;Olr527;Olfr1089;Olr532;Olr486;Olr450;Olr458;Olr502;Olr493;Olr495;Olfr1077-ps1;OR8H3;OR8H1;OR8H2;Olr508;Olfr1084;Olfr1058;Olfr1082;Olfr1087;Olfr228;Olfr1080;Olr507;Olfr1079;Olfr1085;Olfr1047;Olfr1054;Olfr1065;Olfr1076;Olfr1089;O…	1.0;1.0;1.0;1.0;1.0;1.0;1.0;1.0;1.0;1.0;1.0;1.0;1.0;1.0;1.0;1.0;1.0;1.0;1.0;1.0;1.0;1.0;1.0;1.0;1.0;1.0;1.0;1.0;1.0;1.0;1.0;1.0;1.0;1.0;1.0;1.0;1.0;1.0;1.0;1.0;1.0;1.0;1.0;1.0;1.0;1.0;1.0;1.0;1.0;1.0;1.0;1.0;1.0;1.0;1.0;1.0;1.0;1.0;1.0;1.0;1.0;1.0;0.2615148018806224;0.5062215805859187;0.4801324194873495;0.36691914006192544;0.3378077264874812;0.7854859208372827;0.3031471776248384;0.391396193634999…	16	NM_001005284:OR9G4;NM_001005201:OR8H3;NM_001005200:OR8H2;NM_001005199:OR8H1;NM_001005202:OR8K3;NM_001004734:OR14I1;NM_001005487:OR13G1;NM_001005205:OR8J1;NM_001001918:OR14C36;NM_001004747:OR5T3;NM_001004745:OR5T1;NM_001004746:OR5T2;NM_001005492:OR5J2;NM_001013356:OR8U8;NM_001005204:OR8U1;NM_001005202:OR8K3	1.0;1.0;1.0;1.0;1.0;0.1760514072158364;0.7504047192005777;0.6346015103872984;0.3574103093927249;0.30971056592944635;0.335648034414801;0.33583814240303417;0.014482749035178348;0.35481189693180587;1.0;1.0	0.25	0.75	0
BovineHD1500023670	15	81301329	81308681	7353	0.0329289	0.0227997	-0.0105714	0.0698428	chr15:81301329-81308681													10	Olfr466;Olr1652;or2-a;or1s1;Olfr986;Olfr1325;Olfr998;COR4;or11l1;Olfr1432	0.011340498784505843;0.011340498784505843;0.011214360238442436;0.010939320399184015;0.010888867495575287;0.012613057740080428;0.033737306063262036;0.04537963471616125;0.011214360238442436;0.015255928999338052				0.25	0.75	0
BovineHD1600001628	16	5738701	5752883	14183	0.132907	0.00522807	0.0786399	-0.0124166	chr16:5738701-5752883	2	NM_001033936;NM_001105027	0.02067762902741368;0.03951815823425	2	CFH;LOC790886	0.02067762902741368;0.03951815823425	1	ENSBTAG00000024647	0.03942171112797463	1	Uncharacterized protein [Source:UniProtKB/TrEMBL.Acc:F1MC45]	0.03942171112797463	24	CFHR3;CFHR4;CFH;CFHR3;Gm4788;CFHR3;Cfh;CFHR4;CFH;CFHR4;CFHR1;Cfh;CFHR3;CFHR4;CFHR4;RGD1564614;Gm4788;Cfhr1;RGD1564614;Cfh;CFHR4;Gm4788;CFH;CFH	0.41743686348384057;0.42328010744664973;0.055781280113906775;0.17986049461001902;0.030805589405066783;0.028534637130037625;0.02554762934140366;0.028534637130037625;0.01872450993724609;0.07212787924098402;0.11427880741337632;0.03682029659784821;0.028534637130037625;0.028534637130037625;0.07212787924098402;0.03728024057873486;0.030805589405066783;0.059328486207444714;0.04994031248789523;0.022255979…	13	NM_006684:CFHR4;NM_001166624:CFHR3;NM_021023:CFHR3;NM_021023:CFHR3;NM_000186:CFH;NM_000186:CFH;NM_001201550:CFHR4;NM_001201550:CFHR4;NM_001166624:CFHR3;NM_006684:CFHR4;NM_002113:CFHR1;NM_001201551:CFHR4;NM_001201551:CFHR4	0.42328010744664973;0.41743686348384057;0.028534637130037625;0.17986049461001902;0.01872450993724609;0.055781280113906775;0.028534637130037625;0.07212787924098402;0.028534637130037625;0.028534637130037625;0.11427880741337632;0.028534637130037625;0.07212787924098402	0.25	0.746667	0.00333333
BovineHD1600002397	16	8605747	8623933	18187	0.230311	0.020548	0.333508	0.0998719	chr16:8605747-8623933																			0.25	0.75	0
BovineHD1600004084	16	15066677	15145634	78958	0.0002924	-0.00104015	0.0212454	0.00651782	chr16:15066677-15145634													3	rpl26;AGOS_ACL184C;LOC105391792	1.0;1.0;1.0				0.25	0.75	0
BovineHD1600004115	16	15146573	15243100	96528	0.00949021	0.00234766	0.415956	-0.0113984	chr16:15146573-15243100																			0.25	0.75	0
BovineHD1600006616	16	23911483	23916897	5415	0.535525	0.00894032	0.322075	-0.00637381	chr16:23911483-23916897																			0.25	0.75	0
BovineHD1600011296	16	39558124	39589152	31029	0.0543317	0.0357325	-0.0146114	0.0138552	chr16:39558124-39589152							1	ENSBTAG00000047256	0.8001973359644795	1	flavin containing monooxygenase 6 pseudogene [Source:HGNC Symbol.Acc:24024]	0.8001973359644795	17	si:dkey-239i20.4;Fmo6;fmo3;Fmo3;fmo3;FMO6P;fmo2;FMO6P;Gm4846;fmo3;fmo2;fmo5;si:dkey-239i20.2;FMO4;LOC100136696;fmo1;MGC89174	0.3613797292329332;0.7976791473846585;0.3047655027254574;0.7995333875357913;0.30479904990688006;0.3049254174196855;0.7515895636921728;0.7936447033381003;0.12288852187620054;0.1678522934439798;0.1273178638107548;0.2111811388045683;0.15564975294088138;0.20210520830619316;0.21712630245691134;0.15014977231704307;0.12288560169508307	1	NR_002601:FMO6P	0.7936447033381003	0.246667	0.753333	0
BovineHD1600012984	16	47054507	47056851	2345	0.0876559	0.0840362	0.510779	0.167217	chr16:47054507-47056851													3	Camta1;CAMTA1;Camta1	0.0024391081438532706;0.0023646671912515385;0.0024391081438532706	1	NM_015215:CAMTA1	0.0023646671912515385	0.246667	0.753333	0
BovineHD1600015094	16	54276502	54282897	6396	0.0074047	-0.00576229	0.0128821	0.0250519	chr16:54276502-54282897																			0.243333	0.756667	0
BovineHD1600019967	16	70286358	70287955	1598	0.0773951	0.00563242	0.329741	0.178096	chr16:70286358-70287955																			0.24	0.76	0
BovineHD1600022656	16	78025837	78033206	7370	0.0284044	0.092815	0.398175	0.34987	chr16:78025837-78033206							1	ENSBTAG00000002291	0.22181752505945035	2	zinc finger and BTB domain containing 41 [Source:HGNC Symbol.Acc:24819];zinc finger and BTB domain containing 41 [Source:HGNC Symbol.Acc:24819]	0.22181752505945035;0.22181752505945035	4	Zbtb41;zbtb41;Zbtb41;ZBTB41	0.22181084823309855;0.22235297667541715;0.1903150826446281;0.1901726496167643	1	NM_194314:ZBTB41	0.1901726496167643	0.236667	0.706667	0.0566667
BovineHD1600022945	16	78798194	78801542	3349	0.125608	0.0228086	0.303941	0.000179473	chr16:78798194-78801542	1	NM_001024544	0.25755827371336254	1	LHX9	0.25755827371336254	1	ENSBTAG00000013499	0.187195974280123	3	LIM/homeobox protein Lhx9 [Source:UniProtKB/Swiss-Prot.Acc:A0JNI8];LIM/homeobox protein Lhx9 [Source:UniProtKB/Swiss-Prot.Acc:A0JNI8];LIM/homeobox protein Lhx9 [Source:UniProtKB/Swiss-Prot.Acc:A0JNI8]	0.187195974280123;0.187195974280123;0.187195974280123	19	lhx2/9;ttx-3;incmpl;LHX9;LHX9;lhx2b;LHX9;lhx9;Lhx9;Lhx9;Ap;Lhx9;ap;Lhx9;LOC658656;lhx9-a;lhx9;lhx9;LHX9	0.3337615071719118;1.0;1.0;0.2074220928071371;0.2776484284051222;0.2837051827415574;0.25865265760197775;0.2868542989531491;0.20078171978352374;0.1811296256221597;0.33547282841249465;0.26937002172338886;0.33514666666666665;0.1454071661237785;0.38969123505976094;0.23183990028391385;0.23254844759324858;0.2877859300820026;0.1913799016805762	2	NM_001014434:LHX9;NM_020204:LHX9	0.1913799016805762;0.25865265760197775	0.233333	0.766667	0
BovineHD1700004393	17	15315852	15334041	18190	0.0205602	0.0249796	0.160883	0.225929	chr17:15315852-15334041													7	Inpp4b;Inpp4b;Inpp4b;Inpp4b;Inpp4b;INPP4B;INPP4B	0.01947394961761938;0.0193433944365807;0.01946480091090431;0.0193433944365807;0.01946480091090431;0.019456909508095012;0.019456909508095012	2	NM_003866:INPP4B;NM_001101669:INPP4B	0.019456909508095012;0.019456909508095012	0.23	0.77	0
BovineHD1700007050	17	25056695	25119996	63302	0.0842478	0.427205	0.187401	-0.0122792	chr17:25056695-25119996	1	NM_001077979	0.5940632228218967	1	PRAME	0.5940632228218967	2	ENSBTAG00000040370;ENSBTAG00000046669	0.2686909195073045;0.6239368165249088	2	preferentially expressed antigen in melanoma [Source:RefSeq peptide.Acc:NP_001071447];preferentially expressed antigen in melanoma [Source:RefSeq peptide.Acc:NP_001071447]	0.6239368165249088;0.6239368165249088	23	Tspy1;Gm13043;Pramef12;PRAME;PRAME;Gm13057;PRAME;LOC391003;Gm13040;PRAMEF22;RGD1561226;Pramef25;PRAME;Gm12794;Gm13119;PRAME;PRAME;Pramel6;Tspy-ps;PRAME;PRAME;PRAME;PRAME	0.2735952993022402;0.2858361774744027;0.22888786340562992;0.25699440447641886;0.25699440447641886;0.2858361774744027;0.25699440447641886;0.29319814110688636;0.2858361774744027;0.28320479862896314;0.27901977644024073;0.2858361774744027;0.25699440447641886;0.2566725978647687;0.28308351177730195;0.25699440447641886;0.25699440447641886;0.26672496720594663;1.0;0.25699440447641886;0.25699440447641886;0…	3	NM_001039361:PRAMEF10;NM_001100631:PRAMEF22;NM_001012276:PRAMEF8	0.28442728442728443;0.28320479862896314;0.2859581732821169	0.23	0.72	0.05
BovineHD1700010660	17	39031602	39035674	4073	0.0431612	0.033299	-0.0148677	0.235232	chr17:39031602-39035674																			0.226667	0.773333	0
BovineHD1700014395	17	50556610	50591475	34866	0.0107704	0.239381	0.458815	0.234334	chr17:50556610-50591475																			0.223333	0.75	0.0266667
BovineHD1700014416	17	50746686	50962760	216075	0.0781123	0.460392	0.228604	-0.0122713	chr17:50746686-50962760							1	ENSBTAG00000046657	1.0				63	Zfp280b;Zfp280b;ZNF280A;UBE2E3;PRAME;ZNF280B;LOC103411825;HSFY2;UBC28;Ube2d3;UBC5;HSFY1P1;UBC9;UBC10;HSFY1;UBC28;UBC10;ube2d2;UBC8;Os02g0261100;ECU11_1990;LOC100499741;HSFY1;LOC100192585;cl25406_3a;FUS9;HSFY2;UBC9;UBC8;LOC100806349;UBC8;ube2e2-a;LOC103417468;Ube2dnl1;UBC12;ube2d3;Ube2dnl2;AGOS_AER173C;UBC3;UBE2D2;UBE2DNL;UBC8;FUS9;UBC10;ube2d3;HSFY2;HSFY1;LOC100527105;LOC100305945;LOC100499824;UB…	0.39793952654047465;0.33763800709350456;0.31024865517216005;0.11599004450004236;0.2863156954186327;1.0;1.0;1.0;1.0;1.0;1.0;1.0;1.0;1.0;1.0;1.0;1.0;1.0;1.0;1.0;1.0;1.0;1.0;1.0;1.0;1.0;1.0;1.0;1.0;1.0;1.0;0.9872178783341652;1.0;1.0;1.0;1.0;1.0;1.0;1.0;1.0;1.0;1.0;1.0;1.0;1.0;1.0;1.0;1.0;1.0;1.0;1.0;1.0;1.0;1.0;1.0;1.0;1.0;1.0;1.0;1.0;1.0;1.0;0.2656928639645441	13	NM_080764:ZNF280B;NM_080740:ZNF280A;NM_080740:ZNF280A;NM_152584:HSFY1;NM_153716:HSFY2;NR_003607:HSFY1P1;NR_003510:HSFY1;NM_033108:HSFY1;NR_024062:UBE2DNL;NR_003509:HSFY2;NM_003339:UBE2D2;NM_001001877:HSFY2;NM_080764:ZNF280B	0.295390032111662;0.31024865517216005;1.0;1.0;1.0;1.0;1.0;1.0;1.0;1.0;1.0;1.0;0.2316301877658597	0.223333	0.7	0.0766667
BovineHD1700014483	17	51115979	51370688	254710	0.0803023	0.464135	0.213692	-0.0121532	chr17:51115979-51370688	2	NM_001078120;NM_001077006	1.0;1.0	2	ZNF280B;HSFY2	1.0;1.0	3	ENSBTAG00000033558;ENSBTAG00000046306;ENSBTAG00000047597	1.0;1.0;1.0	1	heat shock transcription factor, Y linked 2 [Source:RefSeq peptide.Acc:NP_001070474]	1.0	20	HSFY1P1;HSFY1;HSFY1;HSFY2;Hsfy2;HSFY1;HSFY2;HSFY2;HSFY1;Zfp280b;Zfp280b;ZNF280A;UBE2E3;ZNF280B;PRAME;ZNF280B;EIF1AY;ZNF280B;ZNF280B;ZNF280B	1.0;1.0;1.0;1.0;1.0;1.0;1.0;1.0;1.0;0.17337775469536743;0.25346068549194173;0.31391335702879514;0.3848699856010112;1.0;0.437669898241478;0.25285774508486175;0.5098778194139352;0.32739745572192636;0.25285774508486175;0.24888137508714064	11	NM_152584:HSFY1;NM_153716:HSFY2;NR_003607:HSFY1P1;NR_003510:HSFY1;NM_033108:HSFY1;NR_003509:HSFY2;NM_001001877:HSFY2;NM_080764:ZNF280B;NM_080740:ZNF280A;NM_080764:ZNF280B;NM_080764:ZNF280B	1.0;1.0;1.0;1.0;1.0;1.0;1.0;0.3478212272290127;0.31391335702879514;0.25285774508486175;0.285424053214521	0.223333	0.776667	0
BovineHD1700015569	17	54856902	54862391	5490	0.0350104	-0.00486568	0.0760811	0.211231	chr17:54856902-54862391																			0.223333	0.77	0.00666667
BovineHD1700019068	17	66056015	66057494	1480	-0.00621787	0.147566	0.289085	0.233868	chr17:66056015-66057494																			0.22	0.76	0.02
BovineHD1700022390	17	72870233	72936768	66536	0.0833366	0.0145017	0.28599	0.0019359	chr17:72870233-72936768	1	NM_001083800	0.20398433979097239	1	IGLL1	0.20398433979097239	3	ENSBTAG00000039237;ENSBTAG00000031160;ENSBTAG00000047986	1.0;0.2039812129424677;1.0	3	immunoglobulin lambda-like polypeptide 1 [Source:RefSeq peptide.Acc:NP_001077269];immunoglobulin lambda-like polypeptide 1 [Source:RefSeq peptide.Acc:NP_001077269];immunoglobulin lambda-like polypeptide 1 [Source:RefSeq peptide.Acc:NP_001077269]	0.2039812129424677;0.2039812129424677;0.2039812129424677	2	ywhah;BMS1P20	0.0889194852746488;0.23654618045556516	1	NR_027293:LOC96610	0.23654618045556516	0.22	0.763333	0.0166667
BovineHD1700021372	17	73090468	73093737	3270	0.474226	0.103631	0.274017	-0.00882518	chr17:73090468-73093737	1	NM_001083800	0.010022165879261873	1	IGLL1	0.010022165879261873	1	ENSBTAG00000031160	0.010022012250829292	3	immunoglobulin lambda-like polypeptide 1 [Source:RefSeq peptide.Acc:NP_001077269];immunoglobulin lambda-like polypeptide 1 [Source:RefSeq peptide.Acc:NP_001077269];immunoglobulin lambda-like polypeptide 1 [Source:RefSeq peptide.Acc:NP_001077269]	0.010022012250829292;0.010022012250829292;0.010022012250829292	2	LOC100152327;IGLL1	0.014784630135499395;0.030909314397556755				0.22	0.773333	0.00666667
BovineHD1800017792	18	61674257	61768443	94187	0.000817373	0.0907546	0.25946	-0.0113184	chr18:61674257-61768443							2	ENSBTAG00000002290;ENSBTAG00000009364	1.0;1.0	1	hypothetical protein LOC510904 [Source:RefSeq peptide.Acc:NP_001096710]	1.0	17	Slc7a3;LOC100626318;LOC100168178;LOC284379;Slc7a3;zgc:175280;LOC100626318;LOC100164077;CG7255;slc7a3;CG7255;LOC292543;CG7255;zgc:175280;LOC100626318;slc7a3;LOC292543	0.14350971501011725;0.1320559484484625;0.2615292050732834;0.09915040658410286;0.14350971501011725;0.1903001208241907;0.13710590749361679;0.17381627730585325;0.448846740373618;0.22094118133222349;0.448846740373618;0.17088545705520775;0.448846740373618;0.12433736886214243;0.16299978021179276;0.16237523129446718;0.16291923451183912	2	NR_029455:LOC440335;NR_002938:LOC284379	0.13944226215176486;0.09915040658410286	0.216667	0.783333	0
BovineHD1800017806	18	61781777	61835029	53253	0.11943	-0.00237153	0.365418	-0.0104433	chr18:61781777-61835029							1	ENSBTAG00000013345	1.0				16	Slc7a3;LOC100626318;slif;LOC100168178;slif;LOC284379;Slc7a3;zgc:175280;slif;LOC100626318;LOC100626318;LOC100164077;CG7255;CG7255;CG7255;LOC100626318	0.08113922816255881;0.07466336150571767;0.1732767918423375;0.2563211475054752;0.1732767918423375;0.2621236882002008;0.08113922816255881;0.10759414386564674;0.1732767918423375;0.26933990177681794;0.0775185673651082;0.09827431252087673;0.25377430423179564;0.25377430423179564;0.25377430423179564;0.05623289935257663	2	NR_029455:LOC440335;NR_002938:LOC284379	0.0830741102433941;0.2621236882002008	0.21	0.79	0
BovineHD1800019875	18	61894649	61918012	23364	0.12495	-0.00310586	0.1578	0.0221353	chr18:61894649-61918012													14	Slc7a3;slc7a3;AU018091;LOC100626318;slif;LOC292543;LOC100168178;slif;LOC284379;Slc7a3;CG13248;slif;LOC100626318;LOC100626318	0.035597832711670205;0.2294156347889274;0.1337259885065366;0.032756706130437956;0.1431696734974017;0.2285694718923044;0.11245457389713846;0.1431696734974017;0.11500029533954202;0.035597832711670205;0.23342691858083467;0.1431696734974017;0.11816623084976709;0.034009357195054137	2	NR_029455:LOC440335;NR_002938:LOC284379	0.03644671444483618;0.11500029533954202	0.21	0.79	0
BovineHD1900000522	19	2335931	2344351	8421	0.343669	0.0405741	0.186466	0.0445111	chr19:2335931-2344351																			0.206667	0.793333	0
BovineHD1900000594	19	2575861	2604934	29074	0.00461694	0.0207164	0.0973406	0.0737268	chr19:2575861-2604934																			0.2	0.786667	0.0133333
BovineHD1900001503	19	5915322	5918003	2682	0.111022	0.0251278	0.0269369	0.176668	chr19:5915322-5918003																			0.2	0.733333	0.0666667
BovineHD1900003867	19	14601910	14606603	4694	0.0158209	0.00862587	0.013024	0.0851626	chr19:14601910-14606603							1	ENSBTAG00000046944	1.0				5	Wfdc17;CCL3;fus;CCL14;CCL14	1.0;0.05619215249589904;0.015904215481277895;0.025085658999673934;0.025085658999673934	3	NM_002983:CCL3;NM_032963:CCL14;NM_032962:CCL14	0.05619215249589904;0.025085658999673934;0.025085658999673934	0.196667	0.8	0.00333333
BovineHD1900007493	19	25560772	25563042	2271	0.640104	0.484992	-0.00542053	0.0125525	chr19:25560772-25563042							1	ENSBTAG00000016175	0.03829866207757588	1	spinster homolog 3 (Drosophila) [Source:HGNC Symbol.Acc:28433]	0.03829866207757588	5	SPNS3;Spns3;spns3;Spns3;spns1	0.05570962279431615;0.05754848523260236;0.058020652285042426;0.05754848523260236;0.026765395998160618	1	NM_182538:SPNS3	0.05570962279431615	0.193333	0.803333	0.00333333
BovineHD1900010425	19	35933815	35957534	23720	0.0980626	0.486081	0.203802	-0.0121316	chr19:35933815-35957534	1	NM_001024690	0.04934733257661748	1	KCNJ12	0.04934733257661748	1	ENSBTAG00000020061	0.0493511656302354	1	ATP-sensitive inward rectifier potassium channel 12 [Source:RefSeq peptide.Acc:NP_001019861]	0.0493511656302354	5	LOC100101186;KCNJ12;Kcnj12;Kcnj12;Kcnj12	0.0041892208126014215;0.056546381031613975;0.052307251361421614;0.05213699405604302;0.047886436986696757	1	NM_021012:KCNJ12	0.056546381031613975	0.193333	0.806667	0
BovineHD1900011254	19	39160371	39166284	5914	0.533457	0.0166493	0.982745	0.146351	chr19:39160371-39166284													1	SP5	0.04281493924956193				0.19	0.81	0
BovineHD1900012822	19	45725248	45727245	1998	0.0182268	0.385872	0.862665	-0.00326189	chr19:45725248-45727245							1	ENSBTAG00000020359	0.04155049727435396	1	pleckstrin homology domain containing, family M (with RUN domain) member 1 [Source:HGNC Symbol.Acc:29017]	0.04155049727435396	8	PLEKHM1;plekhm1;Plekhm1;PLEKHM1;Plekhm1;PLEKHM1P;PLEKHM1;PLEKHM1	0.03538208040254425;0.045019049121936924;0.04007947657849316;0.04503427746707559;0.04008188989021135;0.03647821718878436;0.03538208040254425;0.03538208040254425	4	NM_014798:PLEKHM1;NR_024386:PLEKHM1P;NR_027782:PLEKHM1;NR_027774:PLEKHM1	0.03538208040254425;0.03647821718878436;0.03538208040254425;0.03538208040254425	0.19	0.81	0
BovineHD1900012911	19	46081317	46090622	9306	0.0279924	0.0315203	0.0114642	0.0996216	chr19:46081317-46090622							1	ENSBTAG00000008442	0.058917034500167144	2	Uncharacterized protein [Source:UniProtKB/TrEMBL.Acc:F1MZU2];Uncharacterized protein [Source:UniProtKB/TrEMBL.Acc:F1MZU2]	0.058917034500167144;0.058917034500167144	15	WNT2B;nsfa;nsf;NSF;NSF;NSF;nsf;nsf;Nsf;nsf;NSF;nsfb;NSF;NSF;Nsf	0.15219666982891164;0.039729718859349235;0.039729718859349235;0.0639378969654199;0.06277491432118089;0.06277491432118089;0.06391437308868501;0.0639584117425668;0.07194999650162091;0.0639584117425668;0.06864619009354106;0.039729718859349235;0.035551259844780234;0.06277491432118089;0.06279609658653781	2	NM_006178:NSF;NR_040116:NSF	0.06277491432118089;0.06277491432118089	0.186667	0.813333	0
BovineHD1900016071	19	56830067	56837932	7866	0.0881928	-0.00163046	0.351144	0.0893124	chr19:56830067-56837932													1	kctd5	0.034174701595978116				0.18	0.82	0
ARS-BFGL-NGS-20300	20	16402419	16407292	4874	0.0153009	0.260522	0.758216	0.0563652	chr20:16402419-16407292																			0.18	0.82	0
BovineHD2000012878	20	45478345	45482334	3990	0.114227	-0.00552037	0.148956	0.251969	chr20:45478345-45482334																			0.18	0.82	0
BovineHD2000014794	20	53780223	53787522	7300	0.412971	0.254975	0.216571	0.00435648	chr20:53780223-53787522	1	NM_001076837	0.012081416731909737	1	CDH18	0.012081416731909737	1	ENSBTAG00000037844	0.012081536717178824	1	Cadherin-18 [Source:UniProtKB/Swiss-Prot.Acc:Q08DJ5]	0.012081536717178824	9	Cdh18;CDH19;CDH18;CDH18;cdh6;cdh12a;CDH18;CDH18;CDH20	0.01798638268930797;0.024333731172113057;0.017978983875814706;0.017978983875814706;0.024333001070131983;0.018009060045004147;0.01797889530415591;0.017978983875814706;0.0067703758258903105	2	NM_004934:CDH18;NM_001167667:CDH18	0.017978983875814706;0.017978983875814706	0.18	0.82	0
BovineHD2000016625	20	59385005	59391785	6781	0.501022	-0.00325203	0.335126	-0.00748939	chr20:59385005-59391785							1	ENSBTAG00000021972	0.02462481658506821	1	dynein, axonemal, heavy chain 5 [Source:HGNC Symbol.Acc:2950]	0.02462481658506821	7	CG9492;DNAH5;Dnah5;kl-3;CG9492;CG9492;CG9492	0.0269168317539214;0.024513880352016428;0.024633853018010327;0.03920457502356322;0.0269168317539214;0.0269168317539214;0.0269168317539214	1	NM_001369:DNAH5	0.024513880352016428	0.176667	0.823333	0
BovineHD2100005806	21	20079777	20130658	50882	0.0506916	0.145854	0.0161735	0.00896741	chr21:20079777-20130658	2	NM_001101956;NM_001102069	0.49035187287173665;1.0	2	LOC512440;MGC148762	0.49035187287173665;1.0	3	ENSBTAG00000047729;ENSBTAG00000045929;ENSBTAG00000001308	1.0;0.4900045433893685;0.4230879483646653	2	hypothetical protein LOC512440 [Source:RefSeq peptide.Acc:NP_001095426];hypothetical protein LOC522763 [Source:RefSeq peptide.Acc:NP_001095539]	0.4900045433893685;0.4230879483646653	28	MYADM;MYADM;MYADM;Myadm;Myadm;MYADML;MYADML;MYADM;myadm;MYADM;MYADM;MYADM;MYADM;MYADM;ISG20;ISG20;ISG20;ISG20;ISG20;MYADM;myadm;MYADML;ISG20;Gm15881;MYADM;MYADM;ISG20;ISG20	0.10571071816638723;0.10571071816638723;0.10571071816638723;0.08802164514895744;0.09159120047901437;0.07889114228655776;0.09178428288772766;0.10571071816638723;0.11525175716968268;0.10571071816638723;0.10571071816638723;0.10571071816638723;0.10571071816638723;0.10571071816638723;0.10028717677829835;0.10019672673494666;0.10019672673494666;0.09391935793499609;0.10019672673494666;0.10571071816638723…	12	NR_003143:MYADML;NR_003143:MYADML;NR_003143:MYADML;NM_002201:ISG20;NM_138373:MYADM;NM_001020821:MYADM;NM_001020821:MYADM;NM_001020821:MYADM;NM_001020820:MYADM;NM_001020819:MYADM;NM_001020819:MYADM;NM_001020818:MYADM	0.07889114228655776;0.09178428288772766;0.01618633357699857;0.09391935793499609;0.10571071816638723;0.10571071816638723;0.07875585286601773;0.14702811749375952;0.10571071816638723;0.10571071816638723;0.14702811749375952;0.10571071816638723	0.176667	0.823333	0
BovineHD2200005601	22	19404955	19409002	4048	0.10849	0.409585	0.327189	-0.0120859	chr22:19404955-19409002	1	NM_001076055	0.00427626330454666	1	GRM7	0.00427626330454666	1	ENSBTAG00000013047	0.004460669067293607	2	metabotropic glutamate receptor 7 [Source:RefSeq peptide.Acc:NP_001069523];metabotropic glutamate receptor 7 [Source:RefSeq peptide.Acc:NP_001069523]	0.004460669067293607;0.004460669067293607	10	GRM7;GRM7;grm7;grm6a;GRM7;Grm7;grm6b;Grm7;LOC100331190;mgl-3	0.004276213601465768;0.004276213601465768;0.004277854413420222;0.004532493509809763;0.0042762226383036275;0.004279980752248656;0.004532310772945454;0.004276276860132885;0.004532097598559404;0.01356674254030298	2	NM_000844:GRM7;NM_181874:GRM7	0.004276213601465768;0.004276213601465768	0.176667	0.823333	0
BovineHD2200007673	22	26467884	26473227	5344	-0.00426822	0.00941445	0.00905898	-0.0123917	chr22:26467884-26473227																			0.176667	0.823333	0
BovineHD2200011634	22	40643631	40651565	7935	0.143651	0.0640666	0.0935664	-0.0112005	chr22:40643631-40651565	1	NM_001040646	0.00518351024386802	1	FHIT	0.00518351024386802							2	FHIT;FHIT	0.005272990577868991;0.005272990577868991	2	NM_002012:FHIT;NM_001166243:FHIT	0.005272990577868991;0.005272990577868991	0.176667	0.816667	0.00666667
BovineHD2300007040	23	25335659	25361041	25383	0.0369209	0.0014843	-0.00544859	0.0277806	chr23:25335659-25361041	1	NM_001012681	1.0	1	BOLA-DQA2	1.0	1	ENSBTAG00000009656	1.0	2	major histocompatibility complex, class II, DQ alpha 2 [Source:RefSeq peptide.Acc:NP_001012699];major histocompatibility complex, class II, DQ alpha 2 [Source:RefSeq peptide.Acc:NP_001012699]	1.0;1.0	27	HLA-DRB5;PATR-DQB1;HLA-DQA1;MAMU-DRB5;LOC102140782;LOC100190603;LOC100387854;LOC102141582;LOC102144414;LOC102132662;LOC104006793;DQA;HLA-DQA2;MAMU-DPA;SLA-DQA1;DLA-DQA1;HLA-DPA1;DQA;MAMU-DPA;LOC100173170;HLA-DQA1;RT1-Ba;HLA-DQA2;H2-Aa;HLA-DPA1;LOC102141176;LOC100860813	0.11125039447385954;0.11128844147075072;0.1325045520185848;0.1019594925725671;0.17371367562314358;0.09997282276900535;0.1019599021454883;0.17371367562314358;0.17371367562314358;0.1267229823718354;0.1019599021454883;0.16837532294426436;0.1683023458434022;1.0;0.16640292750469785;0.16909165639128648;0.36533646322378716;0.1668312757201646;0.1782683760055835;0.1683023458434022;0.16218501326259946;0.16…	6	NM_002125:HLA-DRB5;NM_002122:HLA-DQA1;NM_001242524:HLA-DPA1;NM_020056:HLA-DQA2;NM_020056:HLA-DQA2;NM_001242525:HLA-DPA1	0.11125039447385954;0.1325045520185848;0.36533646322378716;0.1683023458434022;1.0;0.36533646322378716	0.173333	0.826667	0
BovineHD2300007057	23	25417035	25442124	25090	0.0259766	0.0857696	-0.00412302	-0.0063398	chr23:25417035-25442124	1	NM_001080923	1.0	1	LA-DQB	1.0	2	ENSBTAG00000037605;ENSBTAG00000003352	1.0;1.0	1	BOLA-DQA1 proteinUncharacterized protein [Source:UniProtKB/TrEMBL.Acc:A6H6Y1]	1.0	43	HLA-DQB1;LOC100173170;SLA-DQA1;hla-dqa1;H2-Eb1;ORAN-DRA;HLA-DPA1;HLA-DRB5;RT1-Ha;PATR-DQB1;HLA-DPA1;SLA-DQA1;HLA-DPA1;MAMU-DQA1;H2-Aa;HLA-DQB1;HLA-DQA1;MAMU-DPA;RT1-Ba;MAMU-DRB5;LOC100189567;DLA-DQA1;OVAR-DQA1;DQA;HLA-DQA1;LOC102140782;hla-dra;HLA-DQA2;ORAN-DRA;LOC100190603;HLA-DPB2;LOC100387854;LOC102136862;LOC102141582;LOC102144414;LOC102132662;LOC104006793;LOC100189577;HLA-DQB2;MGC68766;LOC495…	0.13914907602444015;0.5133545122955642;1.0;0.09501231300768184;0.16139387077683143;0.13570277257926677;0.09519788530729129;0.1099661629089379;0.0952811059907834;0.11000377070599893;0.09519788530729129;0.5143182621675767;0.09519788530729129;0.5227936762057235;0.24441408764740058;0.2231766340808894;0.16436240346581277;0.09516466571208283;1.0;0.10078251158904483;0.25719645712879813;0.511290259460728…	10	NM_033554:HLA-DPA1;NM_001242525:HLA-DPA1;NM_020056:HLA-DQA2;NM_001242524:HLA-DPA1;NM_002125:HLA-DRB5;NM_002122:HLA-DQA1;NR_001435:HLA-DPB2;NM_002123:HLA-DQB1;NM_001243962:HLA-DQB1;NM_001198858:HLA-DQB2	0.09519788530729129;0.09519788530729129;0.293034175056647;0.09519788530729129;0.1099661629089379;0.16436240346581277;0.19359841966772898;0.2231766340808894;0.13914907602444015;0.13910712444581916	0.173333	0.826667	0
BovineHD2300007148	23	25747610	25875898	128289	0.0258424	0.102418	0.00961826	-0.0110004	chr23:25747610-25875898	1	NM_001034668	1.0	1	BLA-DQB	1.0	1	ENSBTAG00000019588	1.0	1	BOLA class II histocompatibility antigen, DQB*0101 beta chain precursor [Source:RefSeq peptide.Acc:NP_001029840]	1.0	33	Btnl2;BTNL2;LOC100462907;LOC100189567;RT1-Bb;DQB;SLA-DQB1;hla-drb1;HLA-DQB1;MAMU-DPB;LOC100137661;LOC100145090;HLA-DQB1;LOC733414;LOC495209;HLA-DQB2;HLA-DRB6;PATR-DRB6;LOC495464;hla-drb1;LOC100172120;LOC688090;HLA-DQB1;LOC100628564;MODO-DAB1;MAMU-DQB1;H2-Ab1;DLA-DQB1;HLA-DPB2;TUTR-DQB;LOC102144782;BLB2;HLA-DQB2	0.3561408817462807;0.35741190630084474;1.0;1.0;1.0;1.0;1.0;1.0;1.0;1.0;1.0;1.0;1.0;1.0;1.0;1.0;1.0;1.0;1.0;1.0;1.0;1.0;1.0;1.0;1.0;1.0;1.0;1.0;1.0;1.0;1.0;1.0;1.0	6	NM_001198858:HLA-DQB2;NM_002123:HLA-DQB1;NR_001435:HLA-DPB2;NR_001298:HLA-DRB6;NM_001243961:HLA-DQB1;NM_001243962:HLA-DQB1	1.0;1.0;1.0;1.0;1.0;1.0	0.17	0.826667	0.00333333
BovineHD2300008182	23	28828468	28849820	21353	0.00234241	0.00463745	0.0470164	-0.0124466	chr23:28828468-28849820							1	ENSBTAG00000025398	1.0	1	Uncharacterized protein [Source:UniProtKB/TrEMBL.Acc:F1MLN7]	1.0	4	UBD;Ubd;Ubd;UBD	0.4519110242410079;1.0;1.0;1.0	1	NM_006398:UBD	0.4519110242410079	0.17	0.776667	0.0533333
BovineHD2300008500	23	29788998	29808818	19821	0.0763949	-0.00226716	0.248559	0.0190982	chr23:29788998-29808818													2	ZNF154;ZNF154	0.02105477854239744;0.02105477854239744				0.17	0.83	0
BovineHD2400001463	24	5432458	5435339	2882	0.4516	-0.00201447	0.281156	0.0882706	chr24:5432458-5435339	1	NM_001192694	0.02829530834127226	1	NETO1	0.02829530834127226	1	ENSBTAG00000012889	0.02829558624211829	1	neuropilin (NRP) and tolloid (TLL)-like 1 [Source:HGNC Symbol.Acc:13823]	0.02829558624211829	6	Neto1;Neto1;NETO1;NETO1;NETO1;NETO1	0.028052034040232907;0.028052034040232907;0.027183604917769832;0.02832758129062073;0.027554084814170127;0.028431575727072663	2	NM_138966:NETO1;NM_001201465:NETO1	0.027554084814170127;0.027183604917769832	0.166667	0.833333	0
BovineHD4100016489	24	21546705	21548736	2032	0.0820484	0.0183326	0.370001	-0.00665423	chr24:21546705-21548736																			0.166667	0.833333	0
BovineHD2400009171	24	33291654	33301713	10060	0.0557425	0.0804393	0.0212004	-0.00112925	chr24:33291654-33301713							1	ENSBTAG00000027181	0.039939489231942064	1	laminin, alpha 3 [Source:HGNC Symbol.Acc:6483]	0.039939489231942064	7	LOC100861464;Lama3;LAMA3;LAMA3;ankrd29;LAMA3;LAMA3	0.02323096059846879;0.03996773655226122;0.03630896732950956;0.03630896732950956;0.037458246288248634;0.12046706586826347;0.10574396064167525	2	NM_198129:LAMA3;NM_001127717:LAMA3	0.03630896732950956;0.03630896732950956	0.163333	0.836667	0
BovineHD2400015108	24	53324484	53328928	4445	0.289253	0.0126942	0.166125	0.0235224	chr24:53324484-53328928													5	dcc;dcc;DCC;Dcc;Dcc	0.005323507285682113;0.005323373370435633;0.0034175834823975994;0.003432010058168091;0.0034175966236237136	1	NM_005215:DCC	0.0034175834823975994	0.16	0.836667	0.00333333
BTB-01625084	24	62411069	62431830	20762	0.0190918	0.00767269	-0.0125374	0.012588	chr24:62411069-62431830							1	ENSBTAG00000035224	0.17539834821056144				33	ileu;OVALY;Serpinb1b;serpinb1;serpinb1;ileu;SERPINB6;SERPINB13;serpinb6;Serpinb1a;serpinb1l2;LOC569077;serpinb1;SERPINB1;Serpinb1c;serpinb1l3;SERPINB1;SERPINB1;SERPINB4_1;SERPINB4;SERPINB4;SERPINB3;Serpinb3d;Serpinb3d;Serpinb6e;Serpinb6c;Serpinb3;Serpinb3;Serpinb3c;Serpinb3a;Serpinb7;Serpinb3b;serpinb1	0.12504667943575104;0.24391418769679027;0.08946971492598418;0.07859370977755568;0.0705666816222757;0.2227407812717929;0.22271927566083075;0.12689942665737583;0.0563193446002767;0.07356760913243303;0.2435679341131199;0.2436022293927838;0.24359651284217443;0.050433253249703026;0.12693434093313036;0.0664734887295082;0.050433253249703026;0.050433253249703026;0.18438472666695893;0.20055841924398626;0.…	3	NM_006919:SERPINB3;NM_002974:SERPINB4;NM_002974:SERPINB4	0.20055841924398626;0.5526222969856472;0.20055841924398626	0.156667	0.836667	0.00666667
BovineHD2500000494	25	2306032	2323305	17274	0.115785	0.0276117	0.497813	0.116452	chr25:2306032-2323305							1	ENSBTAG00000038115	0.11508379888268157				9	FLYWCH2;FLYWCH2;FLYWCH2;FLYWCH2;FLYWCH2;FLYWCH2;FLYWCH1;FLYWCH1;prss36	0.15445344129554656;0.14106518609911578;0.15445344129554656;0.15445344129554656;0.14423273919278837;0.10987634997652215;0.0174213251892179;0.0174213251892179;0.06408967285437066	5	NM_138439:FLYWCH2;NM_001142499:FLYWCH2;NM_001142500:FLYWCH2;NM_032296:FLYWCH1;NM_020912:FLYWCH1	0.15445344129554656;0.15445344129554656;0.15445344129554656;0.0174213251892179;0.0174213251892179	0.156667	0.843333	0
BovineHD2500001397	25	5710967	5713178	2212	0.214373	0.0319832	0.461507	-0.0120557	chr25:5710967-5713178	1	NM_001075818	0.0017415770606495744	1	RBFOX1	0.0017415770606495744							3	RBFOX1;RBFOX1;RBFOX1	0.00128276757539523;0.0012808874331096947;0.0012808874331096947	2	NM_018723:RBFOX1;NM_001142333:RBFOX1	0.0012808874331096947;0.0012808874331096947	0.15	0.85	0
BovineHD2500001687	25	6693922	6699196	5275	0.0592202	0.145329	0.609726	0.141568	chr25:6693922-6699196													1	rbfox2	0.02474244215504138				0.146667	0.84	0.0133333
Hapmap25682-BTC-026219	25	12217941	12226707	8767	0.682637	-0.00749468	0.498693	0.0279155	chr25:12217941-12226707	1	NM_001145203	0.016556178820329764	1	SHISA9	0.016556178820329764													0.146667	0.853333	0
BovineHD2500005142	25	18291301	18296885	5585	0.0280015	-0.00503413	0.0219692	0.0515278	chr25:18291301-18296885	1	NM_001101952	0.11482623894715197	1	ACSM2A	0.11482623894715197	1	ENSBTAG00000019423	0.1148333230509799	1	acyl-CoA synthetase medium-chain family member 2A [Source:RefSeq peptide.Acc:NP_001095422]	0.1148333230509799	9	Acsm2;ACSM2A;Acsm2;Acsm2;ACSM2B;ACSM2B;Acsm2a;acsm3;acsm3	0.12126740069928552;0.11915583722766361;0.12126740069928552;0.12126740069928552;0.12018682335722435;0.12019458435576219;0.12126740069928552;0.012626256916289998;0.01607790181077945	3	NM_001105069:ACSM2B;NM_001010845:ACSM2A;NM_182617:ACSM2B	0.12018682335722435;0.11915583722766361;0.12019458435576219	0.136667	0.863333	0
BovineHD2500010574	25	37978945	37988321	9377	0.735618	0.0232988	0.554927	-0.000635887	chr25:37978945-37988321																			0.136667	0.863333	0
ARS-BFGL-NGS-80667	25	39819492	39844749	25258	0.641121	0.0075928	0.448553	-0.0124713	chr25:39819492-39844749	1	NR_036357	1.0	1	MIR2890	1.0													0.136667	0.813333	0.05
BovineHD2500011980	25	42849040	42879707	30668	0.159228	-0.0112411	0.0817319	-0.00807698	chr25:42849040-42879707																			0.133333	0.846667	0.02
BovineHD2600002624	26	10380464	10387433	6970	0.169744	0.438	0.168654	0.102776	chr26:10380464-10387433	1	NM_174103	0.10925787106446777	1	LIPF	0.10925787106446777							14	Lipf;lipl-1;LIPF;Lipf;LIPF;lipf;LIPF;lipa;LIPF;LIPF;LIPF;LIPF;Lipo1;LOC101824484	0.038112790672237655;0.0037891540416542893;0.06799356066149569;0.038112790672237655;0.06799356066149569;0.06130635583901473;0.03212512619103594;0.043560333781291996;0.02241636082331636;0.02241636082331636;0.02241636082331636;0.02241636082331636;0.02915350666192558;0.03596531970893327	6	NM_001198828:LIPF;NM_001198830:LIPF;NM_001198830:LIPF;NM_001198828:LIPF;NM_001198829:LIPF;NM_004190:LIPF	0.06799356066149569;0.06799356066149569;0.02241636082331636;0.02241636082331636;0.02241636082331636;0.02241636082331636	0.13	0.87	0
BovineHD2600006440	26	24937665	24947730	10066	0.437411	0.0509829	0.250394	-0.001122	chr26:24937665-24947730							1	ENSBTAG00000047450	0.5284613472532935	1	SWI5-dependent recombination repair 1 [Source:HGNC Symbol.Acc:29574]	0.5284613472532935	4	slik;Sfr1;SFR1;SFR1	0.05211974336269438;0.33915304606240715;0.332005792903693;0.5284947610529006	2	NM_145247:SFR1;NM_001002759:SFR1	0.332005792903693;0.5284947610529006	0.13	0.87	0
BovineHD2600009286	26	34296519	34299839	3321	0.00436846	-0.000803006	0.0475257	0.0574344	chr26:34296519-34299839																			0.13	0.87	0
BovineHD2600009999	26	36564811	36567499	2689	0.0226483	0.00805812	-0.00446195	-0.0129454	chr26:36564811-36567499													2	ATRNL1;Atrnl1	0.003299896509942043;0.0033075342381473872	1	NM_207303:ATRNL1	0.0032999572773388204	0.13	0.87	0
BovineHD2600013625	26	47360016	47362453	2438	0.0234903	0.0299259	0.19568	0.15266	chr26:47360016-47362453																			0.12	0.88	0
BovineHD2600014466	26	50125779	50128541	2763	0.106394	0.0670347	-0.00962078	-0.0124706	chr26:50125779-50128541																			0.12	0.88	0
DIAS-320	27	26942890	26954173	11284	0.270504	0.313064	0.0998213	0.0763765	chr27:26942890-26954173																			0.116667	0.883333	0
BovineHD2700011308	27	39059412	39061885	2474	0.0609154	0.110953	0.298552	-0.0108644	chr27:39059412-39061885																			0.113333	0.886667	0
BovineHD2800000603	28	1644820	1648309	3490	-0.00352368	0.00585559	0.00167271	0.086001	chr28:1644820-1648309													2	kif11;kif11-a	0.30804626290262405;0.3071676587301587				0.11	0.89	0
BovineHD2800000833	28	2468624	2534640	66017	0.0272036	0.00302363	0.0444002	-0.0124655	chr28:2468624-2534640													12	Olfr54;Olfr1137;Olfr1110;Olfr259;Olfr1132;Olfr1152;Olfr1153;Olr584;Olr576;Olfr1141;Olr581;Olr560	0.15166016141000577;0.32087772300842743;0.19538702411852973;0.14908190064970406;0.07349652749020953;0.18431985704712978;0.3356374098237443;0.18826857703451894;0.06309603692633034;0.014168473211520595;0.012804444731571807;1.0				0.106667	0.886667	0.00666667
BovineHD2800000846	28	2538813	2638563	99751	-0.000207258	0.0087467	0.0388893	0.00869204	chr28:2538813-2638563							3	ENSBTAG00000011707;ENSBTAG00000039837;ENSBTAG00000033555	1.0;1.0;1.0	1	olfactory receptor, family 5, subfamily AS, member 1 [Source:HGNC Symbol.Acc:15261]	1.0	29	Olfr54;Olfr1164;Olr300;Olfr1110;Olfr259;Olfr1132;Olr608;Olfr1152;Olr584;Olr576;Olfr1157;OR5AS1;Olfr1107;Olfr1350;Olfr1110;Olfr259;Olfr1111;Olr551;Olr542;Olfr1156;Olr541;Olfr1109;Olr552;Olr546;Olr544;Olr1431;Olr601;Olr550;Olr540	0.2291580995614408;0.6267988053217486;0.2985975153952942;0.2952292725373143;0.2252623544263206;0.5900900367955892;0.6268422277381321;0.2785068125977217;0.2844733179712989;0.5070761910571585;1.0;1.0;1.0;1.0;1.0;1.0;1.0;1.0;1.0;1.0;1.0;1.0;1.0;1.0;1.0;1.0;1.0;1.0;1.0	1	NM_001001921:OR5AS1	1.0	0.1	0.9	0
BovineHD2800013515	28	2665025	2796204	131180	-0.00595647	0.00311946	-0.00501314	0.00648677	chr28:2665025-2796204							2	ENSBTAG00000019352;ENSBTAG00000038418	1.0;1.0	1	olfactory receptor, family 5, subfamily D, member 14 [Source:HGNC Symbol.Acc:15281]	1.0	30	Olfr54;Olr300;Olfr1110;Olfr259;Olfr1132;Olfr1152;Olr584;Olr576;OR8D4;COR1;Olfr1163;Olfr1156;COR6;Olfr1162;Olr601;Olr602;Olr607;OR5D14;Olr652;Olr652;Olfr1197;Olfr1197;Olr654;Olr654;Olfr1200;Olfr1200;Olr658;Olr658;Olfr1196;Olfr1196	0.3013492185651372;0.5836596305129391;0.07759720368304067;0.29619910708035146;0.15518628506525006;0.15054444940808578;0.13226939837101595;0.27409565058256574;1.0;1.0;1.0;1.0;1.0;1.0;1.0;1.0;1.0;1.0;1.0;0.981859410430839;1.0;0.981859410430839;1.0;0.9495614035087719;1.0;0.981859410430839;1.0;0.9495614035087719;1.0;0.981859410430839	1	NM_001004735:OR5D14	1.0	0.0966667	0.903333	0
BovineHD2800000886	28	2814450	2860512	46063	-0.00331236	0.0106979	0.0339194	-0.00113357	chr28:2814450-2860512							2	ENSBTAG00000004217;ENSBTAG00000026065	1.0;1.0	1	olfactory receptor, family 4, subfamily P, member 4 [Source:HGNC Symbol.Acc:15180]	1.0	3	Olr691;Olfr1179;Olr629	1.0;1.0;1.0				0.0933333	0.9	0.00666667
BovineHD2800007737	28	29091132	29095042	3911	0.425952	0.301272	-0.0132054	0.157375	chr28:29091132-29095042	2	NM_001046064;NM_001046064	0.12613717014000903;0.501410618107207	2	OIT3;OIT3	0.12613717014000903;0.501410618107207	2	ENSBTAG00000009348;ENSBTAG00000047323	0.12639405204460966;0.5012177925906935	1	oncoprotein-induced transcript 3 protein precursor [Source:RefSeq peptide.Acc:NP_001039529]	0.5012177925906935	11	Oit3;mcu;OIT3;OIT3;Oit3;OIT3;OIT3;Oit3;OIT3;Oit3;OIT3	0.1515621365997364;0.027287319422150885;0.1260924247799026;0.12650855793186008;0.15107024186693455;0.12650855793186008;0.5009609224855862;0.5009609224855862;0.5009609224855862;0.5009609224855862;0.6781130766562609	2	NM_152635:OIT3;NM_152635:OIT3	0.1265617919337088;0.5009609224855862	0.0933333	0.906667	0
BovineHD2800009177	28	34125988	34129658	3671	0.158124	0.124843	-0.0142729	0.0128874	chr28:34125988-34129658																			0.09	0.91	0
BovineHD2800009652	28	35503142	35510492	7351	0.448376	0.00648631	0.273257	0.0325055	chr28:35503142-35510492																			0.0866667	0.91	0.00333333
BovineHD2800010429	28	37834966	37838199	3234	0.0622331	0.0712346	-0.000333647	0.284232	chr28:37834966-37838199	1	NM_001205478	0.0025846961682858658	1	NRG3	0.0025846961682858658							7	NRG3;Nrg3;NRG3;Nrg3;nrg3;NRG3;Nrg3	0.002587068498500012;0.0025818291297087636;0.0025821260649373156;0.0025818291297087636;0.0025849875627956885;0.0025821260649373156;0.0025818291297087636	3	NM_001165973:NRG3;NM_001010848:NRG3;NM_001165972:NRG3	0.002587068498500012;0.0025821260649373156;0.0025821260649373156	0.0833333	0.916667	0
BovineHD2800012072	28	42721881	42728739	6859	0.323947	0.222234	-0.00552036	0.0193552	chr28:42721881-42728739																			0.0766667	0.923333	0
BovineHD2800012802	28	44446062	44447493	1432	0.379352	0.0112249	0.402199	0.00459301	chr28:44446062-44447493	1	NM_001190300	0.18683901292596944	1	MSMB	0.18683901292596944	1	ENSBTAG00000011660	0.1372925261441044	2	microseminoprotein, beta- [Source:HGNC Symbol.Acc:7372];microseminoprotein, beta- [Source:HGNC Symbol.Acc:7372]	0.1372925261441044;0.1372925261441044	5	MSMB;MSMB;MSMB;MSMB;MSMB	0.1373320537428023;0.2216886134779241;0.22172296250387358;0.22172296250387358;0.22172296250387358	2	NM_138634:MSMB;NM_002443:MSMB	0.22172296250387358;0.22172296250387358	0.0766667	0.923333	0
BovineHD2900002689	29	9137863	9139561	1699	0.22063	0.0431888	0.076775	0.0147834	chr29:9137863-9139561	1	NM_001075877	0.007675339468783337	1	ME3	0.007675339468783337	1	ENSBTAG00000000246	0.007675374163189846	2	NADP-dependent malic enzyme, mitochondrial [Source:RefSeq peptide.Acc:NP_001069345];NADP-dependent malic enzyme, mitochondrial [Source:RefSeq peptide.Acc:NP_001069345]	0.007675374163189846;0.007675374163189846	36	Me3;me1;Me3;ME3;ME3;ME1;me3;ME3;LOC101865520;ME3;me3;Men-b;me3;LOC100101182;Me1;Me1;men-1;ME1;NADP-ME3;Me1;me1;Os01g0743500;Os05g0186300;Men;NADP-ME;LOC100284598;Men-b;me4;me3;Men-b;Men;ME1;Men;ME1;AY104511;ME1	0.007691332077112625;0.007922510568013214;0.007689799467420249;0.007689381588957722;0.00768148526810555;0.007759589811082778;0.007698445802578844;0.007689381588957722;0.0076912972382897965;0.007676901027655832;0.007697538419692642;0.015282840556230593;0.029164233451272715;0.015759431992203813;0.015281602678330364;0.015281602678330364;0.01575592238955544;0.014686421547004334;0.029162730785744957;0…	4	NM_006680:ME3;NM_001161586:ME3;NM_001014811:ME3;NM_002395:ME1	0.007689381588957722;0.007689381588957722;0.00768148526810555;0.014686421547004334	0.0733333	0.926667	0
BovineHD2900003697	29	12367965	12375932	7968	0.16228	0.0373137	0.448181	-0.00651002	chr29:12367965-12375932													1	dlg1	0.007390112999066844				0.0733333	0.926667	0
BovineHD2900005226	29	17437323	17439177	1855	0.0728322	0.00662069	0.0929701	0.0297431	chr29:17437323-17439177							1	ENSBTAG00000007439	0.004202252080726759	1	odz, odd Oz/ten-m homolog 4 (Drosophila) [Source:HGNC Symbol.Acc:29945]	0.004202252080726759	5	TENM4;Tenm4;tenm4;Tenm4;tenm4	0.0021765519378825694;0.0042011379781513635;0.00420230923012063;0.0031579162521972555;0.004202252080726759	1	NM_001098816:ODZ4	0.0021765519378825694	0.07	0.93	0
BTB-02076946	29	24014819	24021977	7159	-0.00527735	0.00260855	-0.00186921	0.0374444	chr29:24014819-24021977													6	NELL1;Nell1;NELL1;Nell1;NELL1;NELL1	0.0067754448337943056;0.006777016465366492;0.0067754448337943056;0.006776548107053934;0.0067754448337943056;0.0067754448337943056	2	NM_006157:NELL1;NM_201551:NELL1	0.00677550255430199;0.00677550255430199	0.05	0.95	0
BovineHD2900007717	29	26399164	26403585	4422	0.00998099	0.048899	0.191237	0.059851	chr29:26399164-26403585	1	NM_001098952	0.08113117521838067	1	UEVLD	0.08113117521838067	1	ENSBTAG00000013568	0.08113564205619483	1	ubiquitin-conjugating enzyme E2 variant 3 [Source:RefSeq peptide.Acc:NP_001092422]	0.08113564205619483	11	uevld;UEVLD;Uevld;UEVLD;UEVLD;UEVLD;UEVLD;UEVLD;UEVLD;UEVLD;uevld	0.13321882721629602;0.08074590882524839;0.07739574944854873;0.08074590882524839;0.08074590882524839;0.09342575178039349;0.08074590882524839;0.08074590882524839;0.08074590882524839;0.16033219699717124;0.09909445465548931	2	NM_001040697:UEVLD;NM_018314:UEVLD	0.08172961381324756;0.08172961381324756	0.0466667	0.953333	0
BovineHD2900007942	29	27057102	27065525	8424	0.475961	-0.00407708	0.264261	0.00152499	chr29:27057102-27065525							1	ENSBTAG00000047557	1.0				21	Olfr223;Olfr299;Olfr1325;Olfr324;Olr392;Olr16;Olfr986;Olr12;Olr1326;Olr3;Olfr976;Olfr975;Olr1331;Olr1332;Olr1330;OR14A16;Olfr530;Olfr305;Olr300;Olr1265;Olfr26	0.03272669344999883;0.03034910660560574;0.034762690879075527;0.04905477968154869;0.021304148782529737;0.029251098261881197;0.023508626993474634;0.021750975475600842;0.05332979570177766;0.05340544516161757;1.0;1.0;1.0;1.0;1.0;0.33386780687689294;0.01902380742658003;0.01129377628856718;0.0207219596680747;0.012542737333666893;0.01543921005794057	1	NM_001001966:OR14A16	0.33386780687689294	0.0466667	0.953333	0
BovineHD2900015420	29	27363231	27409510	46280	0.0181823	-0.00529824	0.0552539	0.0523743	chr29:27363231-27409510							1	ENSBTAG00000046299	1.0				74	Olr1257;Olr1271;Olfr938;Olfr930;Olfr930;Olfr242;Olfr242;Olfr150;Olfr969;Olfr933;Olfr919;Olfr27;Olfr970;Olfr955;Olfr952;Olr1294;Olr1301;Olr1318;Olr1305;Olr1292;Olr1295;Olr1303;Olfr951;Olfr943;Olfr957;Olr1288;Olr1280;Olr1316;Olr1321;Olr1321;Olr1274;Olr1323;Olr1320;Olr1319;Olr1304;Olr1297;Olr1285;Olfr922;Olr1264;Olfr307;Olfr305;Olfr916;OR6X1;Olr1265;Olfr26;Olfr906;Olfr911-ps1;Olfr908;Olfr902;Olfr917…	0.14669485669365218;0.12138594903673394;0.07913510370889691;0.40201247658226624;0.10498746611313392;0.07587504939034687;0.15038441791393978;0.16182260670102733;0.15223355263157895;0.40211670867251853;0.14669113684917873;0.0795136299752932;0.15223355263157895;0.15223906128182269;0.15225108153899297;0.07951608912592267;0.15225659145791798;0.1522375588831285;0.15223655730047303;0.07952059796383006;0…	1	NM_001005188:OR6X1	0.13266388414305536	0.0433333	0.956667	0
BovineHD2900008456	29	28721541	28725035	3495	0.0535212	0.138753	0.411793	-0.00961867	chr29:28721541-28725035	1	NM_001099191	0.23739638537844815	1	ROBO4	0.23739638537844815	1	ENSBTAG00000004356	0.23742864908942649	1	roundabout homolog 4 [Source:RefSeq peptide.Acc:NP_001092661]	0.23742864908942649	5	Robo4;ROBO4;Robo4;ROBO4;LOC100911068	0.25136690647482013;0.2355082232407657;0.23887181911289687;0.2355082232407657;0.2365125566912611	1	NM_019055:ROBO4	0.2355082232407657	0.0266667	0.973333	0
BovineHD2900010804	29	35732293	35735627	3335	0.343613	0.0286635	0.187858	0.0897915	chr29:35732293-35735627													3	NTM;NTM;Ntm	0.0034559250352433867;0.003457796012852132;0.0034609798912293125	1	NM_001048209:NTM	0.0034559250352433867	0.02	0.98	0
BovineHD2900012565	29	41563741	41572359	8619	0.445372	-0.00328744	0.468489	0.183159	chr29:41563741-41572359													9	Ahnak;AHNAK;Ahnak;Ahnak;Ahnak;Ahnak;AHNAK;AHNAK;Ahnak	0.09497674623641694;0.0948889035696197;0.09497674623641694;0.09497674623641694;0.2649488202979884;0.26298446571473405;0.25540993599512346;0.26289165130779185;0.2636671124046252	3	NM_024060:AHNAK;NM_001620:AHNAK;NM_001620:AHNAK	0.0948889035696197;0.25540993599512346;0.26289165130779185	0.0166667	0.983333	0
Column	Meaning
Chr	Chromosome
CNV	CNV name represented by its first SNP name
Start	CNV start position
End	CNV end position
TAU:IND	Vst of this comparison
TAU:AFR	Vst of this comparison
IND:AFR	Vst of this comparison
HOL:ANG	Vst of this comparison
POS	CNV genomic coordinates
#RefseqNum	Count of RefGene numbers
RefseqNum	RefGene numbers
%ovlp-RefseqNum	Overlap percentage with Refseq
#RefseqName	Count of RefGene names
RefseqName	RefGene names
%ovlp-RefseqName	Overlap percentage with Refseq
#EnsGene	Count of EnsGene
EnsGene	EnsGene id
%ovlp-EnsGene	Overlap percentage with EnsGene
#GeneDesc	Count of EnsGene descriptions
GeneDesc	EnsGene descriptions
%ovlp-GeneDesc	Overlap percentage with EnsGene
#xenorefgene	Count of xenoRefGene
xenorefgene	xenoRefGene name
%ovlp-xenorefgene	Overlap percentage with xenoRefGene
