# Supplementary material for: Population-genetic properties of differentiated copy number variations in cattle
Source: Sci Rep. 2016 Mar 23;6:23161. doi: 10.1038/srep23161 (PMC4804293; doi:10.1038/srep23161)
Supplement: Supplementary Table S3 [file srep23161-s4.xls]

## Sheet: Sheet1
Population-genetic properties of differentiated copy number variations in cattle
Lingyang Xu1,2,5, Yali Hou3,5, Derek M. Bickhart1,Yang Zhou1,4, El Hamidi abdel Hay1, Jiuzhou Song2, Tad S. Sonstegard1,*, Curtis P. Van Tassell1 and George E. Liu1,†
	Reference list	Client Text Box Input
Mapped IDs:	19872	175
Unmapped IDs:	0	14
	Bos taurus (REF)	Client Text Box Input
PANTHER GO-Slim Biological Process	#	#	expected	Fold Enrichment	+/-	P value*
response to interferon-gamma	44	6	0.39	> 5	+	0.000692
hemopoiesis	161	11	1.42	> 5	+	5.54e-05
B cell mediated immunity	166	11	1.46	> 5	+	7.46e-05
immune response	551	18	4.85	3.71	+	0.000489
immune system process	1477	36	13.01	2.77	+	4.94e-06
response to stimulus	2437	41	21.46	1.91	+	0.00691
Unclassified	7560	87	66.58	1.31	+	0
metabolic process	8242	44	72.58	0.61	-	0.00103
cellular process	6803	32	59.91	0.53	-	0.000501
primary metabolic process	6807	31	59.94	0.52	-	0.000203
biological regulation	3868	16	34.06	0.47	-	0.032
nucleobase-containing compound metabolic process	3294	11	29.01	0.38	-	0.00894
regulation of biological process	2803	9	24.68	0.36	-	0.0267
RNA metabolic process	2109	5	18.57	0.27	-	0.0261
#: Numbers of genes; +/-: over or underrepresentation; *: After the Bonferroni correction for multiple testing.
